# Supplementary material for: The relationship between the number of stenotic coronary arteries and the gut microbiome in coronary heart disease patients
Source: Front Cell Infect Microbiol. 2022 Aug 26;12:903828. doi: 10.3389/fcimb.2022.903828 (PMC9458979; doi:10.3389/fcimb.2022.903828)
Supplement: Supplementary file 5 [file Table_1.xlsx]

## Sheet: Sheet1
Genus	C1	C2	C3	C4	C5	C6	C7	C8	C9	MV1	MV2	MV3	MV4	MV5	MV6	MV7	MV8	MV9	MV10	MV11	MV12	MV13	MVDM1	MVDM2	MVDM3	MVDM4	MVDM5	MVDM6	MVDM7	MVDM8	MVDM9	MVDM10	MVDM11	MVDM12	SV1	SV2	SV3	SV4	SV5	SV7	SV6	SV8	SV9	SV10	SV11	P value（K-S）
g__Bacteroides	40643	21909	24379	11448	187	3475	2029	6094	15496	342	586	12090	36794	1476	3036	8082	17125	27171	3083	6947	23181	26052	9010	1130	18323	7518	4034	2201	9848	9176	6951	17373	17067	617	29579	3778	22313	24129	9936	12150	19259	783	11984	45758	31599	0.139
g__Escherichia-Shigella	62	480	1651	745	4094	8	1	1231	337	54876	51870	921	5700	50155	44170	335	6687	581	374	20	1219	10250	25802	3794	12358	29096	522	2649	92	5194	72	1045	18807	27116	1836	87	54	4669	16888	483	6797	2183	6	6	134	0.014
g__Blautia	3147	3823	5719	9839	46319	4290	5757	4692	7886	25001	7959	3882	2267	11289	8535	2931	4941	18	8918	16343	1258	7429	2794	3842	9749	6538	8475	12605	4185	9700	4880	2917	18	9843	13164	14831	2455	3001	10571	6125	2350	1677	11037	9760	20845	0.738
g__Faecalibacterium	3210	5560	6946	14030	10	8245	6002	479	8220	101	15330	19413	5307	5897	5985	4389	18903	7	5	2756	13961	2352	7662	26	1644	110	258	131	0	1192	39964	4420	10	6789	28	1655	1649	5589	11984	18199	7982	2932	1	5393	0	0.532
g__Streptococcus	513	21	7	601	4417	1210	13089	10495	346	5144	648	7531	5761	375	7048	234	86	19226	7113	9851	9371	25	40	78	2362	21202	3847	91	3205	105	2359	163	12871	19677	10590	8679	22757	364	659	42	3535	32398	5949	32	222	0.666
g__Megamonas	869	0	10156	0	0	36634	1313	81	556	0	2	15269	181	6	11825	2	0	56111	16	0	3261	4095	0	83306	0	4	0	4	0	2	3	0	0	0	2	0	4550	11022	0	0	0	542	0	4710	1	0.63
g__Subdoligranulum	3925	25643	9634	6859	17972	3704	2950	556	4794	0	3446	2165	474	3224	5773	5023	4991	13	5	4745	1873	4	1409	4	975	11538	12373	3704	0	6015	7241	328	0	3357	1	485	0	3571	5819	7726	336	1290	1	1	609	0.021
g__Lactobacillus	10	0	31	59	3687	3808	4	32743	0	25	1	24	874	1	1427	38	1	1361	22413	6884	0	1369	30	23	0	127	10543	1	36842	2	3	13698	5646	5700	0	0	3940	1	0	3	11	604	17573	0	6	0.223
g__Veillonella	59	0	6	294	14	469	23644	3169	2718	261	11	5244	267	66	1151	153	0	6	13714	7467	2007	41	16	11	13	2927	20030	3	92	16	1309	385	18245	238	6861	136	5404	6	34	0	516	1270	351	41	17	0.962
g__Agathobacter	942	0	165	5555	224	6072	785	19	6591	34	210	261	530	882	4429	3846	5749	3	445	167	7190	3056	4848	7	89	5	0	231	14	170	3626	1591	1	1132	2442	5010	905	13253	3287	477	10351	188	205	320	7670	0.117
g__unclassified_f__Lachnospiraceae	2597	1650	1567	4636	1602	246	109	3477	804	8545	1296	3937	1627	437	1168	999	1306	5	3563	2263	130	2122	160	3396	6967	648	2493	1046	3425	162	614	6188	1	519	1602	1165	7898	466	767	1516	960	53	984	1889	9727	0.948
g__Phascolarctobacterium	1562	0	9333	1297	73	5	380	11193	120	523	7	3736	1490	101	0	1202	466	28	0	4295	783	6244	1000	4700	3079	5856	0	2262	476	1309	36	583	0	7152	1489	9188	0	33	3779	2548	130	130	0	5474	3156	0.958
g__Bifidobacterium	6	0	530	102	846	589	2599	11056	7376	313	23	31	45	1419	640	178	1321	1540	3923	17	2713	203	941	2	1016	2556	8020	2	15157	5	5053	15	15628	302	2942	6	224	164	0	18	33	748	47	1390	0	0.234
g__Ruminococcus_torques_group	2526	63	881	24	6807	13	21	106	2097	273	50	2357	25	18077	157	2262	214	11	1821	1398	208	119	59	1	4214	1	50	3335	13790	1465	1232	21	116	2596	1	4804	7796	868	3569	1375	184	19	1	1721	2153	0.856
g__Roseburia	2667	0	10	1704	1429	332	3096	0	835	85	109	50	3602	2	8	849	2088	0	94	1481	1146	18378	938	2	1973	1	0	2145	0	3	1109	6993	1	435	8016	9	3	1459	344	1198	7789	337	274	526	4384	0.44
g__Klebsiella	384	0	0	27	301	1	19662	0	15	113	2	1355	2300	251	666	0	10	2	1	18	2	776	1	203	13	9087	254	6	1514	13715	140	2110	4109	96	215	221	13	386	4	419	2124	12664	810	3	6	0.314
g__Ruminococcus	346	0	1376	2288	1	975	124	3	2183	3	3670	1	2199	765	1382	2781	3667	4	886	17167	1525	9	1130	16	3070	2	0	3378	267	414	1781	168	0	157	3121	3692	334	5547	0	649	2891	527	573	0	3	0.713
g__Eubacterium_hallii_group	1164	0	0	3799	1	2046	1271	2	3603	3	1717	1574	317	0	26	1095	2593	2	0	2799	388	1781	528	573	4452	1370	2	12147	0	0	4085	598	0	1676	1	1217	0	1512	4266	1475	428	141	2090	0	3838	0.958
g__Ruminococcus_gnavus_group	510	3445	366	801	472	8	5	3847	771	2321	38	425	9	418	686	19	188	411	5134	7061	3	2667	4	9905	572	907	1114	4189	593	4561	639	15	172	11	1591	1186	3696	263	92	33	71	4	354	149	152	0.548
g__Lachnoclostridium	1022	1991	3328	1317	382	2772	222	2614	771	588	83	657	859	2248	271	68	512	376	1262	1397	207	1239	492	476	4089	1132	591	2160	807	1925	709	562	5	504	2867	738	1714	1110	388	265	237	45	1939	1705	5351	0.246
g__Prevotella	0	0	0	0	0	1	3635	3	0	0	0	0	73	1	0	0	0	6	3	1	6043	71	21435	4	122	0	0	0	0	2	1	1408	0	233	4	1	5804	1902	0	0	0	8454	0	0	2	0.453
g__Collinsella	640	1	1664	1396	0	10393	3517	3956	1450	0	0	1885	19	2	1	132	0	6	462	1599	932	2	265	4392	6145	8513	0	1	0	0	2	18	1	931	10	0	1	0	0	162	230	405	1	0	1	0.025
g__Akkermansia	0	29351	0	135	1	0	0	1	2	0	2129	0	2503	321	0	133	0	3	0	0	0	0	0	0	0	1	0	0	327	0	70	6269	0	1079	3	0	0	10	0	80	369	3	2077	0	2	0.703
g__Anaerostipes	615	47	188	10734	5364	19	423	429	1430	97	1272	1474	404	213	0	246	1564	0	548	677	268	660	53	128	551	360	56	1161	874	684	1683	228	0	188	2612	982	453	134	2675	783	229	22	1284	427	1153	0.372
g__Dorea	586	0	1	1772	0	332	672	0	740	3	1724	1249	232	1324	131	957	351	1	637	2996	181	516	212	0	1360	0	116	2442	3	1840	640	61	1	945	11	1768	2365	687	2478	1620	258	322	1	0	1	0.543
g__Alistipes	1702	1444	2210	434	36	501	37	52	17	5	60	39	3584	127	206	5124	1035	1	2	84	786	66	326	0	2213	0	0	1696	0	198	1	191	0	181	5	3576	0	1206	28	2380	1826	35	0	0	8	0.462
g__Parabacteroides	3787	892	1196	620	31	36	220	2652	49	219	23	2022	1190	40	431	301	331	312	45	673	430	529	121	122	1457	40	1034	727	581	778	2644	830	1131	153	329	572	1019	526	563	430	529	99	136	885	460	0.943
g__Butyricicoccus	237	3043	297	1673	15	76	496	2115	245	352	81	912	144	534	178	174	510	57	255	2209	117	561	119	8	1892	157	54	1934	3	2568	128	595	2	198	1246	243	1364	587	1093	48	117	83	0	96	1171	0.644
g__Fusicatenibacter	3623	1	0	1536	303	150	164	2	1244	0	72	976	364	191	9	1098	1285	0	575	2716	893	158	657	42	443	3	3736	721	333	21	1804	402	0	242	44	24	0	635	1186	374	349	286	0	88	223	0.583
g__Holdemanella	0	0	0	0	0	0	0	0	0	0	1	0	2	0	512	61	0	0	0	0	0	1	305	0	0	0	0	22407	0	0	0	0	1	50	0	0	0	0	0	0	0	140	0	0	0	0.051
g__Romboutsia	6070	0	0	1727	80	33	76	59	558	11	1356	189	90	1742	1	251	1595	1	353	26	244	529	673	2036	24	682	20	25	270	0	239	1	6	386	249	95	681	141	545	233	995	42	858	22	1	0.852
g__Citrobacter	28	0	0	74	53	11	5	0	34	17	0	23	8757	100	1530	1	33	0	16	0	0	86	2	10	15	721	256	7	13	316	5	8030	29	3	411	0	57	49	0	461	1334	186	0	0	0	0.625
g__Haemophilus	29	0	0	443	17	47	203	0	748	0	0	6693	281	253	2	77	1	0	3363	1398	551	1	0	1	9	18	84	0	0	156	1082	13	0	1	10	64	3392	13	2	0	158	3420	5	4	1	0.878
g__Eubacterium_ventriosum_group	5847	0	0	828	0	145	17	0	223	0	116	2738	126	0	445	7	536	0	0	192	623	213	27	2	2109	0	0	5169	0	0	405	103	0	50	22	62	0	49	739	300	44	5	580	0	118	0.956
g__Fusobacterium	6335	10	0	594	6	0	415	0	13	403	73	821	64	7	121	1	0	5	42	23	36	688	0	1092	2861	0	733	1	228	1	1	11	1	4	116	2665	3278	126	82	0	4	3	2	115	0	0.923
g__norank_f__Eubacterium_coprostanoligenes_group	415	0	0	2	789	88	129	0	256	0	1274	1724	818	51	104	2339	576	1	0	0	1047	3	416	0	550	3	427	3247	0	0	681	556	0	370	1	1113	0	1750	38	1106	859	12	86	1	0	0.612
g__Erysipelotrichaceae_UCG-003	0	0	0	2517	396	1504	201	0	455	1	773	271	366	0	895	82	408	0	261	1129	46	0	128	0	545	0	0	743	0	1	1122	56	0	257	0	431	0	448	1337	728	79	1	0	177	662	0.913
g__Enterococcus	1	1928	31	12	116	9	0	230	18	42	1797	0	157	4	178	0	1	983	0	13	0	0	0	1	2	74	123	1	11	0	4	0	1963	2	6	1	979	2356	115	0	356	4149	6	0	0	0.395
g__Coprococcus	450	3	3	1087	171	89	258	12	2706	141	437	153	56	0	33	949	198	0	2	641	254	9	696	1	1	1	101	167	11	0	411	75	1	351	4	2488	3	89	297	1489	1092	44	6	11	21	0.38
g__Monoglobus	1592	0	0	259	704	98	378	0	200	2	67	274	193	424	0	181	153	0	2514	250	63	185	12	0	19	0	0	77	17	62	909	6	0	76	1	893	827	165	0	55	187	130	1045	1941	463	0.183
g__UCG-002	162	0	405	1	0	18	64	5	16	1	41	0	617	4	304	4066	199	0	1	31	495	18	143	0	606	0	1	46	0	0	2138	249	1	593	1	1151	14	45	457	2098	407	21	0	0	0	0.805
g__Megasphaera	0	0	12	0	0	0	221	41	7915	1	0	226	5	0	1	0	0	1	7	8	0	329	793	0	0	3	317	1	946	0	1	4	36	54	52	2	644	1182	1	0	1	1	1	0	0	0.888
g__UBA1819	57	359	1928	0	641	42	2	85	13	13	26	5	45	10	0	1	172	1	1	87	1	101	3	16	1402	54	917	1394	21	112	95	23	26	16	0	109	0	98	67	19	15	0	4393	1	422	0.712
g__Flavonifractor	74	1191	734	17	18	13	0	545	15	25	31	147	53	0	102	8	117	1	489	97	9	104	0	2	430	130	417	1282	200	144	115	14	120	0	1	61	1552	31	381	15	21	0	1316	671	760	0.705
g__Adlercreutzia	84	0	120	82	1	166	0	0	0	0	175	167	48	0	433	6	201	0	0	31	32	0	10	0	152	0	0	0	0	6	900	17	0	2	0	2160	0	330	5295	861	47	5	0	0	0	0.807
g__Lachnospiraceae_NK4A136_group	231	6	2	2383	2	72	56	0	529	0	200	116	135	2	25	561	565	1	12	365	57	84	84	0	18	0	0	31	1	265	473	1049	0	75	412	877	770	31	199	378	396	9	3	2	63	0.396
g__norank_f__Lachnospiraceae	85	0	751	62	0	30	47	0	40	0	434	155	172	96	56	61	29	0	26	29	21	403	37	0	2394	0	0	1834	20	364	117	26	0	832	1	3	1	300	1323	325	286	7	6	0	8	0.761
g__Clostridium_sensu_stricto_1	6	4	0	1070	19	3	307	149	171	264	1429	173	14	82	0	89	818	752	521	2	22	1408	7	3	0	0	4	46	5	39	15	0	0	1119	90	0	5	18	2	3	774	913	2	0	0	0.435
g__Weissella	5	1	1	556	0	0	0	0	0	955	0	572	6	14	2	0	0	690	2	0	0	2	0	0	6	17	42	13	0	0	0	0	1	0	0	0	0	67	0	2	175	7033	2	0	1	0.706
g__CAG-56	216	0	2	2392	1	11	260	0	1579	5	265	2282	676	6	0	184	83	0	0	428	74	4	98	0	1	5	0	2	0	3	104	1	0	178	1	253	0	1	744	23	89	19	0	0	0	0.594
g__Pyramidobacter	0	1	0	0	0	0	2	0	0	1	4	1	4	2	0	0	0	2	1	0	0	0	0	0	2	0	65	0	0	0	6	21	1	0	0	1	0	0	1	0	0	0	8640	0	1	0.3
g__Tyzzerella	202	0	2	0	13	399	0	1	11	3012	522	0	34	813	22	0	1	0	0	0	49	58	63	179	34	7	4	935	1	1	480	0	0	5	0	0	0	369	91	651	9	2	0	1	0	0.557
g__Lachnospira	183	0	0	8	6	1	0	0	10	0	159	75	2351	9	5	16	62	0	247	4	1	190	74	0	13	613	0	58	1	0	76	221	0	0	564	28	0	818	0	19	227	24	12	72	1382	0.078
g__norank_f__Muribaculaceae	0	0	0	0	0	0	0	0	0	0	0	0	4	0	0	4148	0	1	0	0	0	4	1914	0	2	0	0	0	0	0	0	0	0	0	0	0	0	1221	0	0	0	1	0	0	0	0.276
g__Rothia	1	7	0	23	1610	2	172	139	3	20	0	311	87	27	314	12	14	193	284	1432	60	4	1	14	194	76	49	4	14	182	47	14	80	320	55	148	961	11	4	0	66	316	8	0	0	0.301
g__CAG-352	4	0	0	0	0	0	3	0	1	0	0	0	6	2	0	191	1	0	63	3	0	2	542	0	1	0	0	0	0	0	490	0	0	4	10	152	0	0	0	0	161	0	5471	0	3	0.574
g__norank_f__Ruminococcaceae	251	144	435	90	430	2	5	184	60	2	269	94	144	27	15	422	67	17	47	163	17	53	9	39	223	1	98	186	0	120	313	27	70	31	119	219	27	19	2117	125	93	5	42	23	38	0.475
g__Dialister	21	0	1	0	0	86	2	1	11	2	1193	57	7	0	5	36	0	1	271	40	60	0	183	0	19	8	0	1	310	0	0	2	0	142	345	0	191	2428	1	0	0	10	1306	0	2	0.69
g__Erysipelatoclostridium	1470	49	273	0	7	5	0	674	0	211	1	404	18	145	14	2	0	5	8	3	0	193	0	313	31	160	376	55	42	1098	2	3	169	0	584	28	203	1	2	0	1	0	79	74	22	0.873
g__Desulfovibrio	0	0	332	25	0	170	140	2	84	0	660	0	11	0	0	349	0	0	49	0	0	2	117	0	1431	0	0	0	0	0	0	34	0	652	2	0	0	773	0	546	646	15	396	1	1	0.207
g__Barnesiella	3050	0	0	0	12	0	0	0	0	0	4	0	1508	0	0	737	0	0	0	0	0	0	59	0	221	0	0	0	0	0	0	0	0	0	0	0	0	4	0	715	75	1	0	0	0	0.711
g__Intestinibacter	0	223	3	7	17	54	80	91	24	163	41	8	58	0	40	0	957	18	35	7	2	14	0	2	0	95	435	10	0	0	3	6	1103	0	898	129	45	27	4	45	296	100	322	62	0	0.095
g__Bilophila	519	435	213	12	0	10	16	0	1	218	231	562	0	4	195	5	22	22	0	8	33	115	16	162	830	0	0	62	79	484	35	125	0	103	0	419	0	237	47	36	60	4	0	47	0	0.637
g__Eubacterium_eligens_group	635	0	0	96	208	0	0	1	0	0	84	436	64	0	50	127	245	0	0	61	12	0	16	2	0	215	349	0	138	28	56	40	0	23	257	86	565	346	0	118	990	35	0	0	0	0.47
g__Lachnospiraceae_UCG-010	45	0	34	38	0	0	14	279	0	0	21	13	11	0	203	88	2	0	0	6	110	44	5	2	0	0	0	195	35	0	82	134	0	44	3	1176	8	2	181	76	86	2	0	1	2155	0.455
g__Actinomyces	18	33	7	81	295	27	182	107	45	166	121	190	86	141	97	95	11	534	161	110	76	11	9	36	127	76	65	45	42	58	70	12	349	238	128	143	519	37	53	18	32	158	112	13	56	0.655
g__Christensenellaceae_R-7_group	0	0	0	0	1	66	0	1	32	0	7	0	819	0	664	1015	1	0	0	56	36	6	131	0	0	0	0	2	0	0	6	94	1	660	1	98	0	96	0	828	329	1	11	0	0	0.448
g__norank_f__Oscillospiraceae	11	0	294	57	10	10	36	117	0	2	152	70	124	0	99	4	157	0	1	61	30	19	6	0	239	0	81	465	0	62	120	59	0	94	0	118	0	136	375	258	13	4	667	1	886	0.482
g__norank_f__norank_o__Clostridia_UCG-014	38	0	0	0	0	1	2	1	0	0	297	1	735	1	382	257	1841	3	0	0	0	0	168	4	0	0	0	1	0	0	70	0	0	77	1	0	0	62	0	709	83	0	0	0	1	0.586
g__Parasutterella	0	614	2	0	0	0	1	0	0	0	40	4	837	0	3	2	157	0	0	1	0	18	9	17	0	0	0	12	671	19	0	14	0	13	0	17	0	10	256	6	3	2	0	0	1998	0.243
g__Lachnospiraceae_UCG-003	170	0	0	0	2	0	0	0	0	0	4	0	3945	0	0	37	0	0	0	0	0	1	3	0	0	0	0	0	0	0	1	0	0	0	0	0	0	0	0	9	0	0	0	0	0	0.616
g__Colidextribacter	8	798	183	5	1	0	2	4	6	63	19	4	322	0	52	0	36	0	0	0	19	32	1	0	149	47	0	99	2	0	4	67	0	4	214	75	0	10	0	2	74	0	284	0	1507	0.682
g__Eggerthella	44	254	188	15	27	8	13	89	16	127	131	177	67	68	129	1	20	11	34	8	1	101	0	47	175	85	132	274	20	90	39	5	13	11	59	133	288	74	105	0	0	1	54	544	271	0.73
g__Oscillibacter	23	1123	523	0	31	123	0	25	2	0	12	4	82	0	72	10	103	1	0	9	0	34	0	0	243	0	26	106	0	4	48	55	0	14	0	161	0	36	128	7	27	1	0	289	624	0.376
g__Clostridium_innocuum_group	1	195	737	17	3	7	1	158	0	60	30	19	1	3	95	0	5	26	12	3	1	40	0	9	75	731	421	26	15	320	16	5	3	0	102	159	112	2	43	3	1	0	228	103	49	0.699
g__Odoribacter	107	0	132	94	5	0	4	0	0	0	4	364	848	16	34	254	35	0	0	18	121	0	14	0	117	1	0	0	0	153	0	218	0	1	0	35	301	19	0	218	155	3	0	272	0	0.692
g__Hungatella	18	630	245	16	2	16	0	13	7	27	16	0	39	5	5	0	64	16	5	7	1	97	2	2	44	0	98	16	380	7	15	17	69	3	162	89	136	15	37	6	2	0	485	183	487	0.212
g__Lachnospiraceae_ND3007_group	1	0	0	191	0	15	74	0	16	1	33	706	623	0	238	8	9	0	0	44	3	2	158	0	3	0	0	27	0	65	35	282	0	56	1	132	0	4	8	11	214	17	1	195	0	0.675
g__Sellimonas	0	0	923	1	0	0	0	0	9	0	71	148	0	2	369	0	4	9	83	1	0	1	0	0	97	0	0	8	0	11	7	0	1	0	66	74	0	0	0	2	0	0	485	88	516	0.474
g__Butyricimonas	460	0	469	57	0	4	0	1	13	0	6	0	259	4	6	31	0	9	0	0	48	0	15	0	314	0	0	71	0	6	0	157	0	1	65	67	0	88	157	212	95	0	0	282	0	0.298
g__UCG-005	7	0	213	10	0	0	0	8	4	0	13	0	277	0	46	653	25	0	0	0	13	0	15	0	0	0	78	4	0	0	195	15	0	142	1	560	0	10	0	116	425	0	0	0	0	0.96
g__Eisenbergiella	3	72	139	3	0	0	2	3	0	155	85	7	0	5	0	11	25	36	1	0	0	357	2	0	2	0	0	12	0	21	4	0	7	4	1	4	0	3	23	16	2	0	1237	1	457	0.8
g__Eubacterium_ruminantium_group	2	0	0	0	0	130	3	0	0	0	165	0	2106	0	0	220	0	0	0	0	0	1	17	0	0	0	0	0	0	0	23	0	0	0	0	0	0	0	0	22	0	0	0	0	0	0.455
g__UCG-003	20	2	0	51	0	17	45	53	11	0	3	52	621	1	5	271	19	0	0	10	86	1	17	0	11	0	0	1	0	2	130	246	0	3	0	6	337	9	0	42	58	6	0	0	384	0.768
g__Eubacterium_siraeum_group	22	0	0	0	0	0	0	0	0	0	66	0	1354	0	0	0	0	0	0	2	0	0	47	0	0	0	0	0	0	0	54	0	0	0	0	2	0	0	0	857	0	0	1	0	0	0.7
g__Ruminococcus_gauvreauii_group	0	4	3	81	1	61	61	0	0	0	0	0	8	3	1	20	0	0	0	167	14	0	31	53	1	0	0	0	0	0	14	0	0	185	0	2	1363	0	190	54	23	1	0	0	31	0.314
g__unclassified_o__Lactobacillales	0	0	0	0	7	9	0	488	0	0	0	0	0	0	24	0	0	25	213	2	0	0	0	0	0	5	3	0	440	0	0	2	66	32	0	0	6	5	0	0	10	485	489	0	0	0.833
g__Faecalitalea	56	0	24	31	0	0	0	50	1	0	13	29	71	0	2	0	15	0	4	73	0	67	0	229	572	0	0	4	0	0	8	54	0	9	0	5	0	51	4	0	0	3	835	0	38	0.96
g__Lactococcus	1	3	0	85	0	0	0	0	94	0	2	16	43	6	0	0	1	0	0	3	0	0	0	1	1	1	3	2	6	3	0	0	0	0	3	0	0	1	0	0	1671	148	0	0	12	0.977
g__Lachnospiraceae_UCG-001	1	0	0	41	0	14	0	0	3	0	1004	0	21	0	0	59	5	0	0	0	0	2	30	0	1	0	0	0	0	0	23	26	0	3	0	85	0	171	2	64	538	0	0	0	5	0.459
g__Prevotellaceae_NK3B31_group	0	0	0	0	0	0	0	0	0	0	0	0	0	0	5	1885	0	0	0	0	0	1	0	0	0	0	0	0	0	0	0	14	0	0	0	0	0	0	0	0	0	1	0	0	0	0.401
g__Sutterella	57	0	134	283	0	33	1	5	10	0	0	68	4	0	0	43	0	0	0	1	25	1	0	0	219	1	0	43	1	110	6	33	82	0	0	23	8	10	0	11	26	0	25	31	579	0.366
g__Lachnospiraceae_UCG-004	92	0	3	17	0	98	6	3	115	9	23	45	372	26	4	14	20	0	4	31	36	0	49	3	37	0	7	1	1	1	4	64	0	3	2	15	164	7	151	19	40	7	2	151	112	0.223
g__Turicibacter	0	0	0	1	10	0	3	0	13	0	7	0	0	9	0	363	258	0	2	0	5	558	4	0	2	0	2	15	0	0	204	2	0	0	59	2	1	21	0	26	41	1	88	0	0	0.376
g__Intestinimonas	4	1551	0	0	0	0	0	2	0	0	0	0	4	0	10	1	53	0	0	0	2	4	0	0	0	0	11	0	0	0	12	2	0	0	0	0	0	0	0	3	2	0	0	0	0	0.48
g__NK4A214_group	0	0	0	147	1	0	303	2	1	0	35	0	181	0	51	250	67	0	0	9	57	0	66	0	0	0	49	0	0	0	83	0	0	14	0	257	0	0	30	41	0	5	0	0	0	0.786
g__Acinetobacter	0	0	0	1	2	0	0	0	0	7	739	0	829	0	0	0	0	1	0	1	0	0	0	0	5	0	0	0	0	0	0	1	0	1	2	0	0	0	0	0	1	1	0	1	2	0.622
g__Lachnospiraceae_NC2004_group	2	1	17	63	0	110	11	1	163	1	13	5	0	36	11	77	171	0	0	1	207	10	97	0	0	0	1	0	0	1	97	8	0	23	0	35	0	107	49	80	154	4	0	36	0	0.525
g__Granulicatella	5	2	1	10	91	10	41	27	4	4	0	300	30	60	17	1	3	34	9	39	26	2	3	8	44	52	21	53	12	21	15	0	28	69	29	29	258	2	67	5	10	53	26	2	18	0.629
g__unclassified_p__Firmicutes	3	0	57	8	142	181	2	31	2	12	0	7	0	3	20	16	2	28	179	25	64	63	0	2	2	10	34	14	47	10	0	6	0	73	31	184	0	62	26	3	6	10	41	95	19	0.427
g__Paraprevotella	0	0	0	0	8	0	0	115	0	0	0	377	0	224	14	72	0	0	0	0	0	0	57	0	0	0	0	9	0	33	0	0	0	0	0	0	0	599	0	0	0	0	0	0	0	0.546
g__TM7x	3	16	14	29	150	4	18	6	0	11	27	68	25	119	22	11	8	174	34	78	6	5	4	47	20	61	46	17	6	11	19	6	13	10	15	22	181	12	15	7	4	12	21	13	26	0.448
g__Lachnospiraceae_FCS020_group	12	0	0	109	0	12	20	64	58	0	12	59	25	0	11	136	0	0	0	20	6	0	7	0	27	0	32	26	0	0	81	5	0	143	2	13	0	17	5	54	87	19	0	0	107	0.719
g__unclassified_f__Enterobacteriaceae	0	0	0	1	17	0	40	0	0	3	0	11	17	28	59	0	0	0	5	2	0	59	0	2	0	93	8	0	25	15	7	28	47	4	4	0	0	7	0	1	170	479	5	0	0	0.217
g__norank_f__Saccharimonadaceae	2	1	53	25	14	2	7	20	1	6	19	19	14	102	11	11	0	96	14	23	2	2	1	23	100	56	6	68	24	79	7	11	16	21	8	21	96	8	14	0	4	12	20	13	14	0.372
g__Eubacterium_xylanophilum_group	20	0	0	0	0	0	0	0	10	0	19	0	102	0	68	69	62	0	0	7	0	0	4	0	0	0	0	0	0	0	20	0	0	0	2	46	0	0	0	48	499	0	0	0	0	0.712
g__Allisonella	0	0	1	28	5	3	127	37	3	0	0	132	0	0	25	0	0	0	1	0	0	23	13	28	16	0	0	0	0	0	0	3	0	0	0	0	522	0	0	0	0	0	0	0	0	0.017
g__Anaerotruncus	3	111	178	4	3	1	0	0	0	0	13	7	9	2	10	1	50	3	0	0	0	3	1	0	41	0	0	27	0	0	103	3	0	1	0	52	0	4	24	6	0	0	276	13	0	0.851
g__Eubacterium_nodatum_group	0	0	1	2	5	0	2	4	12	4	93	5	9	32	4	2	21	1	1	3	4	2	1	2	5	4	11	62	1	1	6	1	0	2	9	411	2	0	23	12	3	3	0	3	119	0.221
g__unclassified_f__Streptococcaceae	0	0	0	0	6	0	2	6	0	4	4	1	0	0	2	0	0	41	0	0	3	0	0	0	0	4	4	0	1	0	1	0	52	1	3	4	2	8	1	0	23	620	2	0	0	0.2
g__Corynebacterium	2	36	2	31	81	0	22	0	0	0	7	23	55	6	3	51	1	29	10	6	4	2	1	1	33	10	30	15	16	15	5	3	11	49	15	2	25	17	6	4	3	15	37	0	19	0.836
g__unclassified_k__norank_d__Bacteria	7	5	15	11	3	4	2	5	17	7	4	1	0	7	3	0	13	0	35	1	6	46	6	0	0	18	14	1	33	7	4	2	7	12	153	20	2	2	4	5	19	7	13	86	71	0.132
g__Family_XIII_UCG-001	0	4	10	0	77	8	0	0	1	0	30	0	18	0	0	0	0	0	0	0	42	0	0	0	0	0	0	270	0	0	7	2	0	28	0	0	0	22	0	126	0	0	0	0	0	0.36
g__norank_f__norank_o__RF39	0	0	0	0	0	0	0	0	0	0	8	0	71	0	18	386	100	0	0	0	0	0	1	0	0	0	0	0	0	0	0	0	0	0	0	0	0	0	0	59	0	1	0	0	0	0.27
g__unclassified_c__Negativicutes	1	0	311	0	0	0	1	2	1	0	0	12	0	0	0	0	0	2	0	0	21	124	0	17	0	0	0	0	0	0	0	0	0	0	0	0	0	0	0	0	0	0	0	140	0	0.1
g__Eubacterium_brachy_group	0	0	0	5	44	0	2	0	6	0	2	0	1	2	6	1	0	2	0	6	0	13	1	0	4	0	0	255	3	0	13	0	0	69	0	123	2	0	4	11	0	1	52	0	0	0.913
g__Senegalimassilia	0	0	0	0	0	0	0	0	0	0	0	0	1	0	0	112	0	0	0	0	0	0	328	0	0	0	0	0	0	0	0	0	0	112	0	0	0	0	0	0	0	75	0	0	0	0.408
g__Gemella	9	0	1	7	24	1	11	3	11	7	2	135	19	16	15	0	1	38	4	27	52	2	0	8	21	11	15	4	3	2	2	0	18	21	20	6	31	3	8	2	7	55	1	3	0	0.707
g__Aggregatibacter	0	0	0	1	0	1	190	0	5	0	0	13	121	0	0	0	0	0	243	1	2	0	0	0	0	0	2	0	2	0	3	1	0	1	0	1	1	1	0	0	0	10	2	0	0	0.984
g__Morganella	0	0	0	0	2	0	0	0	0	0	0	0	136	0	1	0	0	0	0	0	0	0	0	0	0	0	0	0	0	0	0	0	436	0	0	0	0	0	0	0	0	2	0	0	0	0.96
g__Acidaminococcus	0	0	0	0	0	444	0	1	0	0	0	0	0	0	0	0	0	0	51	0	0	13	22	0	21	0	0	0	0	0	0	0	0	0	0	0	0	0	0	10	0	0	0	0	0	0.692
g__Raoultibacter	3	2	58	0	0	0	0	62	0	0	14	0	0	0	2	2	0	0	0	0	3	2	1	0	144	0	0	126	18	0	0	0	0	0	0	23	0	0	0	0	1	0	0	0	79	0.718
g__Family_XIII_AD3011_group	18	0	12	0	1	7	0	8	4	0	24	12	57	0	30	26	5	0	1	10	57	0	5	0	23	0	0	43	0	0	4	0	0	39	1	0	0	15	58	15	37	0	0	0	0	0.866
g__Frisingicoccus	0	0	0	0	0	0	0	0	0	0	0	0	144	2	0	0	3	0	0	0	0	0	0	0	228	0	0	0	0	0	131	0	0	0	0	0	0	0	0	0	0	0	0	0	0	0.112
g__Atopobium	0	2	3	2	0	1	12	21	4	24	8	36	4	7	4	7	0	21	22	4	6	0	0	4	10	20	10	9	1	0	3	1	83	28	14	13	62	4	4	0	0	9	3	2	10	0.307
g__Holdemania	5	0	31	0	0	0	0	0	2	0	11	21	12	1	6	2	4	0	39	1	4	14	0	0	54	0	27	40	3	6	23	5	1	2	0	19	36	21	0	5	4	0	0	36	37	0.107
g__Oribacterium	0	0	2	2	29	12	3	22	0	4	3	35	8	10	19	3	0	95	6	20	0	0	1	2	2	17	5	3	4	7	3	2	9	16	27	14	22	1	3	0	3	17	5	0	3	0.658
g__norank_f__Coriobacteriales_Incertae_Sedis	40	0	0	13	0	0	8	18	1	0	20	0	1	0	46	37	3	0	0	2	6	3	13	0	21	0	0	25	0	0	8	1	0	12	0	0	0	0	0	78	15	8	49	0	0	0.894
g__unclassified_f__Oscillospiraceae	0	4	48	1	1	13	0	27	0	0	4	2	11	1	46	5	40	1	1	0	1	0	1	1	0	0	0	63	0	0	25	5	0	0	0	17	0	0	8	11	14	0	33	10	21	0.597
g__unclassified_f__Peptostreptococcaceae	40	0	0	52	1	1	0	0	49	1	13	0	0	23	0	7	46	0	8	1	8	22	21	0	0	0	0	0	10	0	3	0	0	7	4	6	0	4	12	11	40	0	15	0	0	0.797
g__Phocea	6	123	25	0	2	0	0	0	0	0	1	46	23	0	0	1	1	0	1	0	0	5	0	0	125	0	0	1	8	0	3	0	0	6	0	6	0	4	0	1	9	0	0	0	0	0.787
g__Alloscardovia	0	0	0	0	1	20	0	5	0	0	4	0	5	0	0	0	0	0	0	0	0	0	0	0	0	0	0	0	0	0	10	0	247	1	1	12	74	0	0	0	0	0	4	0	0	0.545
g__Candidatus_Soleaferrea	7	34	26	9	2	1	0	37	2	0	7	8	11	0	9	0	7	0	0	0	1	8	0	0	9	0	0	19	15	65	0	2	0	2	0	21	0	1	0	2	8	0	39	0	0	0.159
g__unclassified_o__Oscillospirales	3	1	0	20	0	11	7	3	12	0	8	4	3	12	2	23	49	0	0	2	21	8	18	0	0	0	0	1	0	2	12	11	0	4	0	7	0	17	31	29	26	0	0	2	0	0.932
g__Oxalobacter	0	116	21	0	0	0	1	0	1	0	7	0	0	0	10	3	0	0	0	1	2	0	0	0	9	0	0	53	0	2	0	49	0	6	0	16	0	0	0	10	1	0	0	29	0	0.965
g__norank_f__norank_o__Saccharimonadales	4	1	5	5	20	1	0	15	1	23	5	0	11	16	7	3	1	22	3	0	0	1	1	2	19	12	0	11	4	4	2	1	0	30	11	0	42	3	8	0	1	2	9	6	5	0.957
g__Peptostreptococcus	0	7	3	2	10	1	0	0	1	1	7	41	19	21	5	3	0	33	5	5	16	2	0	2	19	14	0	39	0	0	0	0	1	4	9	4	2	6	1	4	1	5	4	7	13	0.276
g__Negativibacillus	54	0	71	1	0	0	0	0	3	0	0	0	14	1	0	2	0	0	0	1	10	14	0	0	3	0	0	0	0	0	57	29	0	39	0	4	0	0	0	13	0	0	0	0	0	0.375
g__GCA-900066575	3	0	0	0	0	15	0	0	0	0	26	0	8	0	0	5	0	0	0	0	0	7	2	0	0	0	103	0	0	0	10	2	0	22	0	43	0	4	21	11	8	0	0	0	0	0.482
g__Solobacterium	1	3	0	5	15	0	4	4	1	3	4	31	4	14	4	3	3	10	11	6	2	7	1	3	14	13	8	22	1	6	4	0	9	10	6	3	18	3	6	3	6	5	5	1	5	0.127
g__Cloacibacillus	4	0	29	1	0	0	0	0	0	0	0	0	0	0	0	18	0	0	0	0	0	0	2	0	11	0	0	25	0	0	0	32	0	0	0	125	0	1	2	21	0	0	0	0	0	0.604
g__Gordonibacter	9	0	14	2	2	7	0	0	2	12	45	0	13	2	10	0	7	0	0	1	1	0	0	0	0	0	0	60	0	15	29	0	0	4	0	0	0	6	18	0	5	0	0	0	0	0.377
g__Candidatus_Stoquefichus	0	1	0	0	0	0	0	65	0	0	121	0	0	0	0	0	1	0	0	0	0	0	0	0	48	0	0	0	0	0	0	0	0	0	0	0	0	4	0	0	0	0	0	0	0	0.678
g__Eubacterium	0	0	102	0	0	0	0	17	0	0	0	0	0	7	0	1	5	2	0	2	0	1	1	4	2	30	0	0	14	14	0	0	1	0	0	6	0	0	8	0	0	0	0	0	0	0.245
g__Stomatobaculum	0	0	0	0	0	0	0	4	0	4	0	2	12	2	1	0	0	153	0	0	0	0	0	0	0	0	3	0	1	1	0	0	0	4	1	2	0	0	0	0	4	1	1	1	0	0.255
g__Coprobacillus	0	3	9	0	0	0	0	0	0	0	3	0	0	0	0	0	11	0	0	0	0	0	0	0	0	0	0	6	108	0	1	0	0	0	0	1	0	31	0	0	0	0	18	2	0	0.594
g__unclassified_f__Ruminococcaceae	0	28	63	0	0	0	0	0	9	0	40	0	1	0	0	2	3	0	0	0	0	0	0	0	1	0	0	1	9	0	6	0	0	2	0	0	0	2	0	9	14	0	1	0	0	0.928
g__Christensenella	2	0	29	0	0	9	0	0	0	0	1	0	0	2	2	4	0	2	19	0	2	3	0	0	45	0	0	25	1	0	6	0	0	4	0	9	0	0	0	3	0	0	1	1	12	0.778
g__Acetitomaculum	0	0	0	0	0	0	0	0	0	0	0	0	87	0	0	0	0	0	0	0	0	0	0	0	0	0	0	1	0	0	53	0	0	5	1	1	0	1	0	12	11	0	0	0	0	0.049
g__Enorma	0	0	0	0	0	0	0	0	8	0	0	0	0	0	0	0	0	0	0	0	0	0	0	0	5	1	0	0	0	0	0	0	0	0	30	0	0	0	0	7	0	0	0	0	120	0.226
g__Olsenella	0	3	10	0	0	1	0	3	2	2	3	11	7	0	0	2	1	18	13	3	0	1	0	1	24	3	0	4	2	0	0	0	1	1	5	1	16	3	1	1	0	7	1	0	3	0.678
g__Mogibacterium	0	0	3	8	3	3	3	2	19	0	2	14	7	4	0	0	1	9	6	2	2	2	1	0	0	0	2	6	1	0	0	0	3	14	9	1	1	1	9	0	0	4	4	2	3	0.533
g__unclassified_f__Pasteurellaceae	0	0	0	2	2	2	0	0	4	0	0	0	0	28	0	1	0	0	16	0	10	0	0	0	0	1	1	0	0	0	0	0	0	0	0	0	0	0	0	0	11	67	0	0	0	0.503
g__Lachnoanaerobaculum	0	0	0	6	5	0	3	0	0	2	0	8	3	6	3	0	0	59	5	5	2	0	0	0	0	7	4	1	1	4	0	3	1	1	3	3	3	0	0	0	0	4	1	0	0	0.239
g__Coprobacter	97	0	0	0	0	0	0	0	0	0	0	26	0	0	0	4	0	0	0	0	0	0	3	0	5	0	0	0	0	0	0	0	0	0	0	0	0	0	0	4	0	0	0	0	0	0.849
g__Finegoldia	0	0	0	0	0	0	0	0	2	0	0	1	75	6	0	0	0	0	1	0	0	0	0	0	39	0	0	4	0	0	0	0	0	0	0	0	0	0	0	0	0	0	0	0	0	0.174
g__unclassified_f__Veillonellaceae	0	0	0	0	0	0	24	0	4	0	0	0	0	0	0	0	0	0	39	0	2	0	0	0	0	0	8	0	2	0	0	0	0	1	35	0	0	1	0	0	0	1	11	0	0	0.613
g__Rhodococcus	1	6	0	2	5	0	4	2	1	3	3	4	7	3	3	0	2	4	3	1	0	1	1	6	8	9	1	5	0	3	1	0	7	1	1	2	2	1	1	1	0	4	1	4	4	0.617
g__unclassified_o__Coriobacteriales	0	0	0	13	0	0	0	0	0	0	0	62	0	0	0	6	0	0	0	0	6	0	0	0	0	0	0	0	0	0	0	0	0	0	0	0	0	0	0	22	7	0	0	0	0	0.844
g__Johnsonella	0	0	1	3	3	0	0	0	1	0	0	0	0	1	4	0	0	74	0	2	1	0	0	0	0	3	1	0	0	1	0	1	0	0	3	0	0	0	0	0	0	9	0	1	0	0.823
g__Actinobacillus	0	0	0	1	1	0	98	0	0	0	0	0	1	0	0	0	0	0	3	0	0	0	0	0	0	0	0	0	0	1	0	0	0	0	0	1	0	0	0	0	0	0	0	0	0	0.242
g__Pediococcus	0	1	0	5	0	0	0	0	0	11	0	0	0	3	0	0	0	60	2	0	0	0	0	0	0	0	9	0	0	0	0	0	0	0	0	0	0	0	0	0	7	6	0	0	0	0.989
g__Anaeroglobus	0	0	0	0	0	0	0	0	3	0	0	11	1	0	0	0	0	0	7	0	14	2	0	0	1	0	0	0	41	0	0	0	1	0	2	0	0	0	0	0	0	14	0	0	0	0.435
g__Defluviitaleaceae_UCG-011	0	53	1	0	0	0	0	0	0	0	5	0	11	0	0	1	7	0	0	0	1	0	0	0	1	0	0	2	0	0	1	0	0	8	0	0	0	0	0	3	0	0	0	0	0	0.269
g__Selenomonas	0	0	0	3	0	0	1	0	3	0	0	2	0	17	3	3	0	1	0	15	15	0	0	0	0	0	0	0	0	0	1	0	1	2	2	1	21	0	0	0	0	0	0	0	0	0.765
g__norank_f__norank_o__Oscillospirales	0	4	3	0	0	0	0	0	0	0	9	0	0	0	0	1	16	0	0	0	0	0	1	0	13	0	0	21	0	1	0	0	0	2	0	0	0	5	5	5	3	0	0	0	0	0.741
g__Geobacillus	0	0	0	0	1	0	0	0	0	0	0	0	0	0	0	0	0	0	0	0	0	0	0	0	0	0	0	1	2	0	0	0	0	0	0	0	77	0	0	3	0	0	1	0	3	0.066
g__Eubacterium_saphenum_group	0	0	0	0	0	0	0	0	0	0	0	1	0	4	1	0	1	0	0	0	0	0	0	0	74	0	0	0	0	2	0	0	0	0	0	1	1	0	0	0	0	0	0	1	1	0.179
g__Cryptobacterium	0	0	1	0	1	0	0	1	0	0	3	1	0	0	0	0	0	0	1	0	0	0	0	0	0	0	0	0	0	0	0	0	68	0	0	1	6	0	0	0	0	2	0	0	1	0.393
g__norank_f__norank_o__Chloroplast	0	8	0	3	0	1	3	0	0	3	3	0	1	2	4	0	0	0	0	2	0	20	0	0	0	1	0	0	7	0	0	0	4	1	0	2	3	4	0	0	2	4	1	0	2	0.674
g__Campylobacter	1	0	0	0	0	4	1	0	0	0	0	12	16	0	0	2	0	0	2	1	1	0	0	0	0	0	8	0	0	0	0	6	1	0	0	0	20	0	0	0	0	2	0	0	0	0.661
g__Moryella	1	0	0	13	0	0	0	0	0	0	4	0	4	0	0	4	0	0	0	0	0	0	1	0	0	0	0	26	0	0	0	0	0	7	0	0	0	0	4	5	6	0	0	0	0	0.951
g__Anaerostignum	3	0	8	1	0	0	0	0	0	0	0	4	10	0	0	0	0	0	12	0	0	6	0	0	0	0	0	1	0	4	0	4	0	0	0	3	1	0	1	0	0	0	0	8	1	0.847
g__F0332	0	0	0	0	0	0	0	2	2	2	1	0	0	1	1	0	0	3	0	3	0	1	1	2	8	3	0	0	2	1	0	0	9	2	5	0	4	1	7	0	0	4	1	0	1	0.149
g__Howardella	0	0	0	0	0	0	4	2	0	0	1	19	25	0	0	0	0	1	6	1	1	0	0	0	0	0	0	0	0	0	0	0	0	2	0	2	0	0	0	0	0	0	0	0	0	0.365
g__Porphyromonas	0	0	0	0	0	0	0	0	0	0	0	0	46	0	0	0	0	1	0	0	0	0	0	0	11	0	0	2	0	0	0	0	0	0	0	1	2	0	0	0	0	0	0	0	0	0.43
g__Anaerofustis	0	0	0	0	0	0	0	0	0	0	0	0	0	0	6	1	0	0	0	0	1	0	0	0	2	0	0	11	0	0	8	0	0	1	0	2	0	5	0	0	0	0	19	0	6	0.137
g__Parvimonas	0	0	2	0	0	0	0	0	2	3	1	15	0	4	0	0	1	5	3	1	3	0	0	0	2	1	0	1	0	0	0	4	0	2	0	1	2	1	0	1	0	2	1	0	0	0.208
g__norank_f__UCG-010	1	0	0	0	0	0	0	0	0	0	0	0	28	0	0	4	0	0	0	0	10	0	1	0	0	0	0	0	0	0	8	0	0	0	0	0	0	2	0	1	1	0	0	0	0	0.682
g__Scardovia	0	1	0	0	0	1	1	16	0	0	2	0	0	0	3	5	2	1	8	0	0	0	0	1	1	0	0	1	0	1	0	0	2	0	0	1	5	1	1	0	0	0	1	0	0	0.973
g__Peptoniphilus	1	0	0	0	0	0	0	0	0	0	0	5	23	1	0	0	0	1	1	0	1	0	0	0	16	0	0	4	0	0	0	0	0	0	0	0	0	0	1	0	0	0	0	0	0	0.178
g__unclassified_c__Clostridia	0	0	0	2	0	3	0	0	3	0	1	0	0	0	0	0	0	0	0	0	4	0	1	0	0	0	0	9	0	0	0	0	0	0	0	2	0	3	0	1	1	0	24	0	0	0.186
g__norank_f__norank_o__Clostridia_vadinBB60_group	0	0	2	0	0	0	0	0	0	0	0	0	47	0	0	0	2	0	0	0	0	0	0	0	0	0	0	0	0	0	1	0	0	0	0	0	0	0	0	0	1	0	0	0	0	0.95
g__Leuconostoc	0	2	0	4	0	0	0	0	1	0	0	2	1	4	0	0	0	1	1	0	0	0	1	0	0	0	5	2	1	0	0	0	13	0	0	0	0	1	0	0	2	8	0	0	0	0.826
g__Propionibacterium	0	0	5	0	0	1	0	0	1	0	1	0	1	0	0	2	0	1	3	0	0	0	0	0	8	1	0	0	1	1	2	0	1	0	1	0	2	0	7	0	0	0	5	0	1	0.773
g__Abiotrophia	0	2	0	1	3	0	4	0	1	0	0	0	0	6	0	0	0	4	0	0	0	0	0	0	0	0	3	0	0	3	1	0	2	0	4	1	6	0	0	0	0	1	0	1	0	0.294
g__Paludicola	0	0	0	0	0	0	0	0	0	0	0	0	0	0	0	0	1	0	0	0	0	0	0	0	7	0	0	10	0	0	4	0	0	0	0	1	0	0	17	3	0	0	0	0	0	0.261
g__unclassified_f__Saccharimonadaceae	0	0	0	3	0	0	0	0	0	0	1	0	1	14	0	0	0	6	1	1	1	0	0	2	0	0	0	0	0	0	0	0	0	0	2	1	1	1	0	0	0	3	0	0	2	0.176
g__norank_f__Christensenellaceae	0	0	1	0	1	0	0	0	0	0	8	0	10	0	2	1	2	0	0	0	0	0	0	0	5	0	0	0	0	0	3	0	0	0	0	0	0	0	0	3	1	0	0	0	0	0.678
g__Fenollaria	0	0	0	0	0	0	0	1	0	0	0	0	14	0	0	0	0	2	4	0	0	2	0	0	0	0	0	0	0	0	0	0	0	0	0	8	0	0	1	0	1	0	0	3	0	0.312
g__Pseudopropionibacterium	0	3	6	3	0	0	0	0	0	0	0	5	1	1	0	0	0	1	0	2	0	0	0	0	3	0	0	0	0	0	2	0	0	1	1	0	3	0	0	0	0	4	0	0	0	0.87
g__unclassified_o__Saccharimonadales	0	0	5	0	2	0	0	4	0	1	1	0	1	2	0	0	0	0	2	0	1	0	0	0	2	3	0	0	1	0	0	0	3	0	0	1	4	1	0	0	0	0	0	0	2	0.97
g__DTU089	0	18	0	0	2	0	0	0	4	0	0	0	1	0	0	0	0	0	0	0	1	0	0	0	0	0	0	0	0	0	2	0	0	0	0	4	0	0	0	2	0	0	0	0	0	0.255
g__GCA-900066755	0	0	0	0	0	0	0	0	0	0	5	0	6	0	0	0	0	0	0	0	0	0	0	0	0	0	0	1	0	0	2	1	0	1	0	0	0	0	2	0	1	0	0	0	14	0.247
g__Parascardovia	0	0	2	0	0	0	0	0	0	0	0	0	0	0	0	0	0	0	18	2	0	0	0	0	1	0	0	0	0	0	0	0	0	0	0	0	2	0	0	0	0	0	7	0	0	0.842
g__Candidatus_Saccharimonas	0	0	0	0	0	0	0	0	1	2	0	1	2	3	2	0	0	3	0	2	1	3	0	0	1	3	0	0	0	0	0	0	1	1	2	1	1	0	0	0	0	0	0	0	0	0.043
g__Slackia	0	9	3	0	0	0	0	0	0	0	1	1	0	1	0	1	0	0	0	0	0	0	0	0	1	0	5	1	2	0	1	0	1	0	1	0	0	0	0	0	0	0	0	0	1	0.422
g__Anoxybacillus	0	0	0	10	1	0	6	3	0	0	0	0	0	0	1	0	0	0	0	0	0	0	0	0	0	0	0	0	1	0	0	0	0	0	0	0	0	0	0	0	0	0	0	0	6	0.023
g__Anaerococcus	0	0	0	0	0	0	0	0	1	0	0	0	20	0	0	0	0	0	1	0	0	0	0	0	3	0	0	0	0	0	0	0	1	0	0	0	0	0	0	0	0	0	0	0	0	0.373
g__Staphylococcus	0	0	0	0	0	0	0	0	0	0	0	3	6	0	0	0	0	1	2	0	0	0	0	0	5	0	0	0	0	0	0	0	0	1	0	0	2	0	0	0	0	6	0	0	0	0.292
g__Neisseria	0	0	0	1	0	0	14	0	0	0	0	0	0	0	1	0	0	0	0	0	0	0	0	0	0	0	0	0	0	0	0	4	0	0	0	0	3	0	0	0	0	0	0	0	0	0.486
g__Lawsonella	0	0	0	0	0	0	0	0	0	0	0	0	9	2	0	0	0	0	0	0	0	0	0	0	9	0	0	0	0	0	0	0	0	0	0	0	0	0	1	0	1	0	0	0	0	0.468
g__unclassified_f__Actinomycetaceae	0	0	0	0	1	0	0	0	0	6	0	1	0	0	1	1	0	2	0	2	0	0	0	0	0	0	0	1	0	0	0	0	0	0	5	0	0	1	0	0	1	0	0	0	0	0.548
g__Ezakiella	0	0	0	0	0	0	0	0	0	0	0	0	9	0	0	0	1	0	2	0	0	0	0	0	0	0	0	3	0	0	0	0	0	0	2	1	0	0	0	0	0	0	0	0	1	0.288
g__Acetanaerobacterium	0	0	12	0	0	0	0	0	1	0	0	0	0	0	0	0	0	0	0	0	0	2	0	0	0	0	0	2	0	0	0	0	0	0	0	1	0	0	0	0	0	0	0	0	0	0.489
g__Eikenella	0	0	0	0	0	0	4	0	0	0	0	9	0	0	0	0	0	0	0	0	1	0	0	0	0	0	0	0	0	0	0	0	0	0	1	0	3	0	0	0	0	0	0	0	0	0.712
g__Shuttleworthia	1	0	0	0	0	0	0	0	0	0	1	0	1	0	0	1	0	0	3	1	1	0	0	0	0	0	0	1	0	0	0	0	1	0	0	2	0	0	1	0	0	4	0	0	0	0.48
g__Cardiobacterium	0	0	0	0	0	0	0	0	0	0	0	3	2	0	0	2	0	0	0	0	0	0	0	0	0	0	0	0	0	0	0	0	0	0	0	0	9	0	0	0	1	0	0	0	0	0.437
g__Microbacterium	0	1	0	0	0	0	0	0	0	0	4	0	0	0	0	0	0	0	0	0	0	0	0	0	3	1	0	0	0	2	0	0	0	0	0	0	0	0	0	0	0	0	0	0	0	0.368
g__Fretibacterium	0	0	0	0	0	0	0	0	0	0	0	0	0	1	0	0	0	4	0	0	0	0	0	0	0	0	0	0	0	0	0	0	0	2	1	1	0	0	0	0	0	0	0	0	0	0.458
g__Mobiluncus	0	0	0	0	0	0	0	0	0	0	1	0	2	0	0	0	0	0	1	0	0	0	0	0	0	0	0	0	0	0	0	0	0	0	0	2	0	1	0	0	0	0	0	0	0	0.43
