# Supplementary material for: The relationship between the number of stenotic coronary arteries and the gut microbiome in coronary heart disease patients
Source: Front Cell Infect Microbiol. 2022 Aug 26;12:903828. doi: 10.3389/fcimb.2022.903828 (PMC9458979; doi:10.3389/fcimb.2022.903828)
Supplement: Supplementary file 6 [file Table_2.xls]

## Sheet: KEGG功能丰度统计表
Pathway level1	Pathway level2	Pathway level3	Description	C1	C2	C3	C4	C5	C6	C7	C8	C9	MV1	MV2	MV3	MV4	MV5	MV6	MV7	MV8	MV9	MV10	MV11	MV12	MV13	MVDM1	MVDM2	MVDM3	MVDM4	MVDM5	MVDM6	MVDM7	MVDM8	MVDM9	MVDM10	MVDM11	MVDM12	SV1	SV2	SV3	SV4	SV5	SV6	SV7	SV8	SV9	SV10	SV11
Human Diseases	Drug resistance: antineoplastic	ko01524	Platinum drug resistance	30824.2	47780.8	55499.9	37740.6	55795.7	60965.3	76050	69867.8	36751.2	100534	115996	63594.6	79268.8	99950.3	119770	27327.6	41493.4	65946.5	52510.2	46105.9	28241.9	40693.9	56247.6	100481	60524.7	96437.3	57667.4	56138.3	49511.4	46779.5	46247	59924	73128.4	81597	27991.6	36096.8	44428.3	39161.4	61477.2	39316.9	38102.7	47639.3	50938.9	21856.4	38994.5
Human Diseases	Infectious disease: parasitic	ko05143	African trypanosomiasis	185.69	477.25	1097.83	512.93	3722.04	306.71	4118.49	4521.68	2699.63	18679.5	17530.6	1112.04	12103.1	17535.1	17111.4	757.5	2773.86	1357.33	2547.74	1554.01	1478.01	3795.73	8953.56	1382.84	4995.06	12847.3	3475.44	1239.03	5442.21	4311.36	2117.92	8805.1	13058.2	9798.55	2287.02	998.97	1875.59	1819.25	5751.11	4276.31	805.56	3706.1	327.71	793.27	286.03
Human Diseases	Infectious disease: parasitic	ko05142	Chagas disease (American trypanosomiasis)	130.69	233.25	734.83	487.93	3706.04	299.21	4106.99	4429.18	2689.13	18616.5	17410.1	1023.54	11309.6	17501.1	17004.4	358.5	2735.36	1351.83	2530.74	1547.51	1457.51	3744.23	8934.56	1359.34	4816.06	12804.8	3331.44	940.03	5423.21	4257.36	1884.92	8738.1	13051.7	9727.05	2255.52	344.97	1731.59	1774.25	5690.11	4176.81	709.56	3701.6	276.21	492.27	111.03
Metabolism	Lipid metabolism	ko01040	Biosynthesis of unsaturated fatty acids	469.85	12313.2	2601.99	2061.69	6477.55	469.29	7796.09	5766.24	4554.59	55290.9	56434.3	15372.5	40058.4	51815.9	49869.8	711.18	7550.19	1445.76	10489.1	4421.42	3351.16	11139	26165.2	3981.68	13793.9	35364	4935.43	4085.89	6767.73	10803.5	4263.85	28054.9	26635.8	28145.5	4328.14	601.14	9840.05	5134.99	17575.7	12457.3	2075.05	14532.5	2393.75	1245.2	3551.9
Human Diseases	Cancer: specific types	ko05225	Hepatocellular carcinoma	2230.69	1019.1	2568.12	3144.78	8202.27	541.56	35436.9	6785.63	3666.97	75007.3	74251.7	15399.2	44882.7	68248.2	66920.8	977.9	9890.38	5376.74	19161.5	8995.67	7079.61	16500.5	34453.2	5672.08	17538.9	56889	21455.4	3840.15	2499.46	23219.7	2539.41	28195.7	49976.9	41421	12447.6	2277.39	11593.8	6970.49	22691.6	18324.5	2558.49	32652.2	2433.31	294.28	299.1
Metabolism	Xenobiotics biodegradation and metabolism	ko00623	Toluene degradation	435.44	500	1370.41	1008.91	4252.44	588.54	14232.4	1799.66	381.36	36807.4	36831.9	1719.75	28886.1	33879	33086.4	306.84	4795.15	831.54	4754.29	1966.44	857.86	8031.14	17245	2750.84	8453.96	27601.7	4017.2	2107.3	3578.79	14393.3	241.25	19567.1	18907.5	19559.6	2514.6	299.85	500.55	3622.66	11602.1	9000.54	1792.3	11960.3	1916.3	59.15	362.89
Metabolism	Biosynthesis of other secondary metabolites	ko00965	Betaine biosynthesis	292.09	191	948.33	959.18	1730.74	431.31	15751	2849.75	6392.97	18494.4	18099.5	11713.4	13214.8	17189.7	17046	666.17	2291.43	211.96	14953.3	5802.44	1951.87	3885.4	8757.73	1340.17	4232.69	13510.1	19204.2	931.36	853.51	4249.45	2042.45	8883.26	24175.6	9288.28	7264.62	819.57	6371.86	1876.33	5654.91	4655.81	735.53	6987.67	343.71	36.93	78.03
Metabolism	Biosynthesis of other secondary metabolites	ko00524	Neomycin, kanamycin and gentamicin biosynthesis	141682	127490	108135	139391	121135	102426	46315.1	127374	104656	67136.1	68827.1	100100	93707.6	72967.1	84562.6	75220.8	92354.5	77489.4	66028.8	98655.4	89084.8	84776.6	54247.7	109566	135730	71859.4	77220.1	118086	110105	66803.1	109415	84220.9	39815.9	60274.7	82950.2	86337.6	130369	124868	101308	83869.8	82229.2	36458.6	121259	100303	120517
Human Diseases	Infectious disease: bacterial	ko05135	Yersinia infection	124.02	960	3301.98	1489.98	8190.52	16.02	1.98	2462.48	673.98	109786	103740	1842	11536	100310	88347	670.02	13374	1163.02	749.02	40.02	2439.48	20500	51604.5	7588.02	24716	58206.5	1044.5	5298	184.52	10388	144	2089.98	38052.5	54256	3676	174	108	9337.98	33777	13598	966	4374.52	12	12	268.02
Human Diseases	Cancer: specific types	ko05219	Bladder cancer	122.09	203.25	567.33	410.43	1788.74	46.31	3134.02	532.58	3666.97	18514.9	17404.5	716.6	11158	17022.4	16497	206.67	2280.93	694.96	314.81	125.94	497.37	3835.23	8752.06	1345.67	4264.69	11892.9	637.24	935.86	822.51	4072.7	129.95	8720.26	7502.84	9318.28	1229.62	198.57	573.86	1886.08	5684.91	4094.31	701.36	3094.17	215.21	35.93	100.53
Human Diseases	Infectious disease: bacterial	ko05100	Bacterial invasion of epithelial cells	527.31	2442.2	8571.89	3750.15	20785	388.05	5083.29	9807.99	1698.62	258137	242327	6991.6	28960.1	234239	208848	1611.18	31262.9	10254.7	3399.65	3391.31	8155.72	47951.3	120426	17973.5	59030.1	144939	4318.3	12448.9	1653.08	24608	1281.8	4983.68	93256.8	133122	12714.7	3914.33	8313.67	21977	79102.8	32994.8	2275.2	20483.4	3201.66	144.87	836.18
Metabolism	Lipid metabolism	ko00120	Primary bile acid biosynthesis	61821.5	55730.9	45611.7	47403.9	53779	31418.3	15317.4	123169	36692.2	28758.9	16478.2	24554.5	36021	16398.9	22125.4	28033.9	33954	16064.1	46573.1	32295.4	33458.2	29429.8	18671.3	12161	37545	29931.3	40348.5	48909.5	117203	24038.3	34088.8	45459.6	26303	16231.3	42924.8	29172.9	48657.6	51170.8	38415.6	29853.5	29527.2	11476.4	80074.2	40977.6	47179.7
Organismal Systems	Circulatory system	ko04261	Adrenergic signaling in cardiomyocytes	315.6	23.75	183.5	170.05	1.2	13.8	6.1	123.9	348.75	22.4	1.2	504.25	191.55	4.05	10.3	22.1	15.15	3.5	3.1	93.55	100.05	203.6	3.75	3.8	45.05	160.1	44.35	124.25	81.8	2	0.6	175.95	19.25	0.25	92.15	36.45	332.6	232	47.25	150.25	76.5	31.15	258.5	229.65	218.45
Environmental Information Processing	Signal transduction	ko04371	Apelin signaling pathway	315.6	23.75	183.5	170.05	1.2	13.8	6.1	123.9	348.75	22.4	1.2	504.25	191.55	4.05	10.3	22.1	15.15	3.5	3.1	93.55	100.05	203.6	3.75	3.8	45.05	160.1	44.35	124.25	81.8	2	0.6	175.95	19.25	0.25	92.15	36.45	332.6	232	47.25	150.25	76.5	31.15	258.5	229.65	218.45
Environmental Information Processing	Signal transduction	ko04020	Calcium signaling pathway	315.6	23.75	183.5	170.05	1.2	13.8	6.1	123.9	348.75	22.4	1.2	504.25	191.55	4.05	10.3	22.1	15.15	3.5	3.1	93.55	100.05	203.6	3.75	3.8	45.05	160.1	44.35	124.25	81.8	2	0.6	175.95	19.25	0.25	92.15	36.45	332.6	232	47.25	150.25	76.5	31.15	258.5	229.65	218.45
Organismal Systems	Environmental adaptation	ko04713	Circadian entrainment	315.6	23.75	183.5	170.05	1.2	13.8	6.1	123.9	348.75	22.4	1.2	504.25	191.55	4.05	10.3	22.1	15.15	3.5	3.1	93.55	100.05	203.6	3.75	3.8	45.05	160.1	44.35	124.25	81.8	2	0.6	175.95	19.25	0.25	92.15	36.45	332.6	232	47.25	150.25	76.5	31.15	258.5	229.65	218.45
Organismal Systems	Endocrine system	ko04911	Insulin secretion	315.6	23.75	183.5	170.05	1.2	13.8	6.1	123.9	348.75	22.4	1.2	504.25	191.55	4.05	10.3	22.1	15.15	3.5	3.1	93.55	100.05	203.6	3.75	3.8	45.05	160.1	44.35	124.25	81.8	2	0.6	175.95	19.25	0.25	92.15	36.45	332.6	232	47.25	150.25	76.5	31.15	258.5	229.65	218.45
Organismal Systems	Endocrine system	ko04921	Oxytocin signaling pathway	315.6	23.75	183.5	170.05	1.2	13.8	6.1	123.9	348.75	22.4	1.2	504.25	191.55	4.05	10.3	22.1	15.15	3.5	3.1	93.55	100.05	203.6	3.75	3.8	45.05	160.1	44.35	124.25	81.8	2	0.6	175.95	19.25	0.25	92.15	36.45	332.6	232	47.25	150.25	76.5	31.15	258.5	229.65	218.45
Environmental Information Processing	Signal transduction	ko04024	cAMP signaling pathway	317.6	31	183.5	172.8	28.2	19.8	24.1	141.9	407.75	36.4	8.2	508.5	203.3	15.3	16.3	22.1	23.15	7.5	11.1	94.55	110.05	204.6	15.75	10.8	60.55	172.35	150.35	129.25	122.8	7.25	8.6	175.95	28	4.25	129.15	38.45	334.6	233.25	48.75	151.75	78	35.15	259.5	250.65	222.45
Metabolism	Glycan biosynthesis and metabolism	ko00511	Other glycan degradation	715069	540384	488068	374457	329153	213638	107131	284537	423339	291928	145771	373246	447541	190410	184892	287171	333201	321870	179622	288222	523172	382218	245003	256383	505848	117344	220362	287301	237455	256874	223095	429564	142704	141249	456093	268908	674338	622305	357060	321975	324154	73535.6	404846	654558	499822
Metabolism	Lipid metabolism	ko00600	Sphingolipid metabolism	531838	400280	363900	335373	400285	344880	128952	302238	375889	313978	179075	337817	322488	267413	264715	251938	287241	389138	184980	282175	331650	328775	198572	508144	387082	141840	231533	293152	315281	201576	254474	290136	119710	175244	326640	251450	483927	491723	310879	275244	252724	77431	347155	424508	453719
Human Diseases	Cardiovascular disease	ko05412	Arrhythmogenic right ventricular cardiomyopathy (ARVC)	315.6	24.75	183.5	171.05	88.2	13.8	7.1	148.9	348.75	25.4	1.2	523.25	199.55	4.05	13.3	24.1	15.15	42.5	20.1	98.55	100.05	203.6	3.75	3.8	50.05	160.1	47.35	126.25	90.8	57	4.6	177.95	26.25	5.25	95.15	39.45	353.6	233	49.25	155.25	76.5	35.15	260.5	229.65	218.45
Human Diseases	Cardiovascular disease	ko05414	Dilated cardiomyopathy (DCM)	315.6	24.75	183.5	171.05	88.2	13.8	7.1	148.9	348.75	25.4	1.2	523.25	199.55	4.05	13.3	24.1	15.15	42.5	20.1	98.55	100.05	203.6	3.75	3.8	50.05	160.1	47.35	126.25	90.8	57	4.6	177.95	26.25	5.25	95.15	39.45	353.6	233	49.25	155.25	76.5	35.15	260.5	229.65	218.45
Human Diseases	Cardiovascular disease	ko05410	Hypertrophic cardiomyopathy (HCM)	315.6	24.75	183.5	171.05	88.2	13.8	7.1	148.9	348.75	25.4	1.2	523.25	199.55	4.05	13.3	24.1	15.15	42.5	20.1	98.55	100.05	203.6	3.75	3.8	50.05	160.1	47.35	126.25	90.8	57	4.6	177.95	26.25	5.25	95.15	39.45	353.6	233	49.25	155.25	76.5	35.15	260.5	229.65	218.45
Metabolism	Glycan biosynthesis and metabolism	ko00603	Glycosphingolipid biosynthesis - globo and isoglobo series	253371	279167	245465	185135	216296	225262	63069.3	175999	181045	140318	84662.6	206737	178000	138590	147207	135089	157532	291335	94103.7	152623	218000	165558	102726	370200	227362	80665.1	138680	146845	181364	120902	134559	144937	56345.4	87154.7	177850	148361	300142	275049	167894	148649	154778	36198.7	188347	274424	233764
Cellular Processes	Transport and catabolism	ko04142	Lysosome	342005	373290	276486	161953	114431	42432.8	31879.2	137721	170147	109974	58885.5	178167	242894	65241.7	60387	126721	155785	133228	74670.9	125360	305841	170952	118550	30732.6	279842	55530.7	102075	117617	86035.7	141415	92511.1	227053	80764.6	52841.9	244857	126789	380025	298412	166395	146276	172000	22646.3	198974	385022	225521
Metabolism	Xenobiotics biodegradation and metabolism	ko00364	Fluorobenzoate degradation	563.7	370	1100.66	699.46	3263.55	35.46	22778.8	850.91	374.78	36844.4	39040.5	2263.4	30412.6	33991.5	33357.8	225.34	4555.44	424.16	312.96	51.9	825.73	7994.22	17224.7	2825.34	8369.54	31438	1271.57	1821.88	1914.91	19828.6	240	19202.1	17445.4	18234	2360.76	326.56	181.88	3676.66	11270.8	9846.46	1730.88	17039.4	947.68	58.44	138.22
Metabolism	Biosynthesis of other secondary metabolites	ko00521	Streptomycin biosynthesis	668788	564976	495611	680866	749429	378776	286620	578492	545914	521956	432914	484984	521650	493171	433524	374718	465368	241345	369258	574622	429485	483379	315468	313395	662763	404375	386984	656515	562467	348991	533825	430444	259389	381391	493086	457024	664672	580736	539535	430952	420103	232674	563162	507279	639645
Human Diseases	Cancer: overview	ko05204	Chemical carcinogenesis	740.14	3104.25	3168.82	1392.87	6593.72	120.7	22908.1	2354.92	669.11	73585.9	75325.9	3355.06	53066.5	67815.4	66454.3	471.18	9191.54	1304.7	1210.73	203.54	1674.44	15481	34427.8	5384.18	17820.4	52963.7	2565.92	5004.71	2213.3	24095.4	444.95	36249.8	32921	36385.8	4407.96	682.46	2461.78	8169.57	22977.7	18172.8	3058.58	21782.4	2735.68	771.44	995.56
Human Diseases	Cancer: overview	ko05200	Pathways in cancer	84750.6	79382.2	82736.5	76433.3	92995.9	78090.8	93604.8	86816.9	75202.5	154707	149069	101038	127423	148237	150151	55010.6	72453.3	71739.8	79079.4	94196.8	61778.4	88931.1	85980.9	113761	115224	123094	86037.6	123053	70461.1	71641.2	76157.8	95339.8	99518	102387	72705.6	69428.8	97838.9	91248.6	100498	78580	63229.8	55820.9	77257.9	65795.8	90860.2
Human Diseases	Neurodegenerative disease	ko05020	Prion diseases	8812.99	4437.85	5362.28	9848.46	2710.33	1002.46	6522.21	4643.96	5157.57	20337.9	21843	13393.6	18694.7	19458.6	17158.6	3045.72	5462.68	726.71	9259.71	9878.39	2312.97	6277.48	9890.11	5544.27	10909.6	13665.4	6344.59	8761.51	2571.52	9491.5	4486.15	9528.31	7813.49	11179.1	6548.07	3445.77	10992.4	3443.98	13799.5	5663.73	3774.46	7108.57	5891.54	2435.33	8105.34
Metabolism	Metabolism of cofactors and vitamins	ko00130	Ubiquinone and other terpenoid-quinone biosynthesis	205034	190028	206102	99679.9	86658.2	296199	309172	228534	145696	422260	400440	302771	385259	377652	469439	119252	116227	450341	218198	130578	186591	182023	251215	626162	207829	308002	233014	62331.5	184195	143346	101261	287188	399096	223341	169089	70344.5	289607	275637	211416	182766	106054	165231	133207	184104	78456.5
Cellular Processes	Transport and catabolism	ko04138	Autophagy - yeast	10431.4	29588.3	17472.9	26500.8	25973.7	18609.9	9581.34	13113.7	22123.7	10525.8	7738.16	10828.9	4489.3	7181.94	14371.2	11780.6	14628.2	2938.09	14967.5	19596.7	11831.4	7796	8053.05	8318.77	15605.7	19485.2	25587.8	36972.9	11390.3	12926.7	16369.4	4889.47	6730.06	10893.9	6877.7	14736	14577.5	20505.4	16306.3	13025.3	12466.4	3487.9	18893	5606.74	19788.2
Organismal Systems	Endocrine system	ko04918	Thyroid hormone synthesis	26276.7	15169.8	13440.8	18308	8778.19	6285.69	37516.1	15299.3	19286.6	42376.8	50119.7	39123.1	65574.1	39014.3	46068.8	9527.62	21837.4	17301.6	24353.1	18569.9	22622.3	37480.3	34212.7	5038.78	26416.3	40789	29743.8	12744.5	6769.32	16318.6	31319.2	57408.7	53234.8	34589.7	33313.3	12090.7	40039.7	20964.6	23442.9	33313	16701.4	54335.8	17332.2	18151.6	10211.2
Organismal Systems	Digestive system	ko04972	Pancreatic secretion	7028.43	4216.85	10168	14239.8	5215.35	7575.36	10170	40309.6	15337.8	38828.5	50543.1	6370.01	40775.2	37196.6	44066.8	9083.76	15046.5	7841.99	13600.7	73990.9	13733.6	13268.4	26442.8	3045.92	25582.4	29514.1	8662.09	39205.6	36053.6	10746.5	18720.2	22543.9	26609.3	26114.6	20139.2	16327	18955.6	25877.2	13794.1	21826.3	5587.86	22752.8	42053.5	5871.12	2621.17
Metabolism	Lipid metabolism	ko00591	Linoleic acid metabolism	4318.76	1124.25	2208.2	831.63	1523.66	64.81	2934.6	2904.95	200.22	18578.6	18803.6	1825.55	14318.2	16920.9	16934.5	1677.47	2361.48	319.96	209.31	507.44	712.95	4190.98	9170.48	1445.67	5856.56	11879.7	1539.74	1335.86	370.13	4600.45	2701.45	9495.43	8084.34	9253.86	1459.24	926.49	1228.19	2452.41	6071.66	4628.11	1502.53	2962.17	294.71	1125.73	498.15
Metabolism	Carbohydrate metabolism	ko00562	Inositol phosphate metabolism	165510	151924	167508	273509	240335	133338	131302	176671	147447	148442	133798	176715	148501	142694	141904	97680.4	124590	153802	128617	162401	124075	124969	88742	209111	178532	130769	116647	171870	169396	134365	124305	120903	103358	117803	162452	131037	203642	160445	181643	105554	114473	106957	173732	146103	194751
Metabolism	Energy metabolism	ko00195	Photosynthesis	644068	740079	619212	809996	947768	706010	514007	652685	632234	670413	485319	713377	529116	581619	567952	420482	556683	568494	557226	675492	537784	628248	385588	867997	650116	592690	532891	778253	593200	379185	674355	514675	404828	507264	604705	603885	710372	745030	665515	524579	478836	289196	500483	516520	806204
Metabolism	Glycan biosynthesis and metabolism	ko00510	N-Glycan biosynthesis	45500.7	20475.3	38791.4	41356.8	79996.6	14546.7	38056.3	34082.9	35870	50136.4	17491.5	32851.8	29098	24295.6	14684.7	25174.8	22889.7	7933.86	37125.3	48536.4	27176.8	34179.7	19137.6	13896.6	40843.9	26365.8	41170.7	28743.1	14450.2	26559.3	26849.5	24638.2	28489.5	26297.8	48736.1	41409.8	40661.6	33473.1	36712	17185.8	26891.7	7117.91	28082.3	48788.9	50971.3
Human Diseases	Infectious disease: bacterial	ko05131	Shigellosis	49288.9	19902.8	36792.2	46312.1	30569.5	66866.4	34858.9	20671.6	47297.3	280171	268733	42993.7	127146	258258	267461	31974.7	75720.5	61611.8	13162.2	13539.6	48185.1	151936	156361	104985	105053	165076	13580.7	51046.9	6566.41	49222.2	31732.5	98987.7	101809	148747	71172.2	32172.1	29595	106598	108171	131652	24653.7	27763.5	27748.8	27221.5	76274
Human Diseases	Neurodegenerative disease	ko05017	Spinocerebellar ataxia	22097.5	7794.04	10223.5	2649.68	24.05	2514.84	1238.95	2788.72	11776.9	229.03	147.98	4169.03	9231.95	386.11	1022.09	5182.9	4948.49	5690.33	997.51	1607.62	2694.32	6490.2	2174.65	576.76	3785.18	1166.26	2738.74	748.62	2800.92	3568.93	1765.03	8364.74	2423.27	237.45	9060.61	1101.68	4592.06	10606.2	4875.51	3416.84	3804.13	321.2	4826.08	11726.4	6855.04
Metabolism	Metabolism of other amino acids	ko00480	Glutathione metabolism	307527	208609	292997	273042	314009	301626	278511	409520	260645	552521	511247	389560	472847	505840	542347	159027	233940	371823	312588	308766	222055	332400	309653	519705	336511	417542	256112	237191	346786	235282	248255	394423	379755	381521	271801	229102	362094	330128	342875	267975	190940	265925	320337	251679	272598
Metabolism	Glycan biosynthesis and metabolism	ko00513	Various types of N-glycan biosynthesis	132228	140921	99239.1	48109.4	3774.89	13085.9	6390.82	48239.1	61213.9	4803.4	8572.87	64492.5	93303.5	7306.43	13263.8	52930.4	52851.3	50147.3	15469.6	32510.3	116115	56049.3	36641.8	3909.22	102165	9019.29	31359.5	26301.9	23373.1	42754.1	29143.3	76047.9	22136	9311.36	76501.6	42250.8	142198	112110	49076.4	61053.5	64357.7	7145.59	44130.2	147673	60396.1
Metabolism	Glycan biosynthesis and metabolism	ko00604	Glycosphingolipid biosynthesis - ganglio series	132228	140921	98907.1	48084.4	3774.89	12915.9	6250.82	48237.1	61129.9	4803.4	7912.87	64492.5	93292.5	7306.43	13263.8	52581.4	52851.3	50147.3	15420.6	32510.3	116115	56047.3	36524.8	3909.22	100734	9019.29	31359.5	26301.9	23373.1	42754.1	29143.3	76013.9	22136	8659.36	76499.6	42250.8	142198	111337	49076.4	60407.5	63811.7	7130.59	43734.2	147672	60395.1
Metabolism	Amino acid metabolism	ko00280	Valine, leucine and isoleucine degradation	412554	382367	419800	335298	287452	463228	344424	409005	318237	277245	280369	432812	396824	274248	383820	225228	239010	591437	297177	320746	272774	320670	182127	855688	362018	301814	361132	393874	281891	194039	261855	308210	321945	260658	294921	255910	460955	401862	324804	235085	230707	160995	370070	334384	342602
Metabolism	Xenobiotics biodegradation and metabolism	ko00642	Ethylbenzene degradation	450.6	5847	2667.16	717.64	3104.74	88.26	8645.12	2011.59	397.08	36792.9	35676.3	1570.25	23646.4	33839.2	33416.2	261.84	5250.79	418.21	1315.76	318.45	919.03	7662.32	17231.3	2682.34	9190.24	25239.9	2113.77	5307.58	1192.12	10391	650.15	17856	15163.8	18337.4	2193.46	541.71	3348.58	3727.66	12795.4	8504.43	1964.58	7754.69	4328.96	1411.29	3301.78
Human Diseases	Infectious disease: bacterial	ko05133	Pertussis	66980.6	24228.1	40338.9	20391.5	15706.9	8264.82	125288	27140.6	34739.9	185926	177200	43555.8	168259	171094	177256	28701.3	40512.2	13606.5	37912.8	32733.4	51595.3	55292.4	103877	16102.5	71893.6	141341	59939	15346.2	9827.11	65340.6	21881.6	132283	130078	93384.5	45461.5	13554.9	62956.5	63700.3	74535.4	67045.7	31079.2	48923.7	13647.4	40796.8	14980.8
Metabolism	Metabolism of terpenoids and polyketides	ko00908	Zeatin biosynthesis	103892	81176.9	84896.4	89199.2	90715.4	80107.8	60814.6	86492.1	84036.2	62231.8	58816.6	94298.6	83470.7	64642.3	68923.6	62676.1	67036.4	76772	65106.1	92818.8	79314.9	76753.3	52225.7	106650	91842.4	59809.6	68704.7	94546.2	74019.2	45981.4	83760	66960.3	58921.5	58234.1	71056.6	69781.7	107182	102652	81978.4	64309	67618.6	38129.1	75962.9	77180.2	88546.6
Metabolism	Biosynthesis of other secondary metabolites	ko00332	Carbapenem biosynthesis	145914	133903	135499	159871	176238	153346	115613	158779	135351	122850	112540	165832	124028	123922	131069	90741.6	114225	140882	120890	167484	117392	126641	83005.5	208432	153313	111512	126780	176240	141030	77437.1	137081	101694	89062	111726	119315	129536	157451	158153	141087	108913	109631	67382	134630	106671	156196
Metabolism	Carbohydrate metabolism	ko00520	Amino sugar and nucleotide sugar metabolism	2.59456e+06	2.31994e+06	2.45638e+06	2.49998e+06	2.80205e+06	2.63018e+06	1.44493e+06	2.56957e+06	2.05677e+06	2.17302e+06	1.80876e+06	2.56006e+06	2.15354e+06	2.0342e+06	2.23932e+06	1.37803e+06	1.72832e+06	2.83426e+06	1.77644e+06	2.268e+06	1.74809e+06	1.97532e+06	1.2838e+06	4.01167e+06	2.47995e+06	1.85142e+06	1.82013e+06	2.97003e+06	2.33087e+06	1.41213e+06	1.97823e+06	1.88876e+06	1.35253e+06	1.65541e+06	1.99313e+06	1.85174e+06	2.75714e+06	2.53921e+06	2.16706e+06	1.61687e+06	1.60037e+06	1.15578e+06	2.35036e+06	2.0505e+06	2.45918e+06
Organismal Systems	Digestive system	ko04973	Carbohydrate digestion and absorption	12738.7	5652.85	23951.7	15351.8	5232.35	44327.4	11822	45394.8	26594	39101.5	50614.1	24190	44856.7	37311.6	56812.1	9846.76	16374.5	65376.2	14033.7	74820.9	17824.6	19772.4	27449.8	86511.9	33143.4	29587.1	12396.1	40009.8	37602.6	12341.5	22068.7	24436.9	27796.3	26293.6	22505.2	17735.5	33229.6	38718.2	14689.1	23066.3	6967.36	23695.8	43919.5	20327.4	3905.67
Metabolism	Xenobiotics biodegradation and metabolism	ko00633	Nitrotoluene degradation	68993.1	105866	86073.2	106374	138282	101733	109184	36262.7	66184.7	167897	186949	103886	94620.2	151530	184376	36115.2	74086.6	120039	81057.6	165610	38857.7	65301.9	81160	195284	117246	110622	109176	108481	20659.5	62972.8	80825.7	65245.9	106764	105590	79914.5	85930.9	60634.2	87979.1	112942	61093.5	55783.8	35119	89420.6	40976.5	96375.1
Metabolism	Biosynthesis of other secondary metabolites	ko00333	Prodigiosin biosynthesis	303433	299070	262816	332980	440190	239140	178776	318348	269665	273086	229686	296194	274664	257984	238711	206377	235672	164820	234144	355228	219406	237291	158551	249315	323224	194697	228600	342879	310517	172570	295349	216085	139672	216148	240924	269639	309315	299886	291444	220024	237607	126059	309467	218709	366310
Human Diseases	Drug resistance: antimicrobial	ko01502	Vancomycin resistance	519654	597149	544245	643126	748445	482398	379284	525391	487040	476200	441995	559405	488313	454566	471688	375294	439435	385406	421973	629734	393702	456014	292582	584375	574515	447316	456786	760881	454944	325320	541394	396183	300972	417176	461067	498306	575096	544602	562712	393304	430370	261183	556836	388625	642736
Metabolism	Xenobiotics biodegradation and metabolism	ko00930	Caprolactam degradation	511.02	877.5	3262.66	914.06	3374.52	165.4	11627.5	2836.16	492.72	36975.1	39300.1	1795	38231.5	34109.6	35033.2	409.34	4802.22	648.5	448.4	88.82	870.82	7984.48	17431.9	3032.84	9015.1	27262.4	1634.86	2654.44	1192.8	13254.1	710.2	26098.4	15753.3	18394.6	2744.78	1476.78	518.94	3750.66	14027.5	10156.9	2451.94	10017.6	2128.34	437.72	600.28
Metabolism	Lipid metabolism	ko00590	Arachidonic acid metabolism	30299.5	14125.9	15034.1	17492.9	6944.12	5758.72	34114.2	13654.7	18333.2	40343.6	48125.5	30302.3	65032.9	38518.2	44513.6	10794.5	21894.8	11338.9	14945.1	14015.8	17628.7	37959.8	34748.7	5106.55	27063.5	36035.6	28354.3	12959.8	5127.52	16646.1	32301.2	52230.9	48337.3	27503.5	30955.8	10637.2	29136.6	19191.3	23455.1	30420.3	17493.3	25885.9	14557.8	19240.6	10518.7
Metabolism	Metabolism of other amino acids	ko00460	Cyanoamino acid metabolism	587026	394788	432147	447420	552436	354150	244210	376845	458319	457988	315982	404992	405652	397436	370139	303464	359041	313857	265298	396048	366829	380821	268461	477664	443139	306674	346129	450462	351212	271341	391954	343175	209044	284344	358990	328119	524928	514535	426482	313280	334821	143120	404308	424017	495202
Organismal Systems	Nervous system	ko04724	Glutamatergic synapse	223929	206848	182525	206414	248941	134892	107207	138561	178631	178038	153185	176796	180605	166847	156017	134190	159135	99322	113602	180548	126218	157152	107745	132447	206931	133644	141585	236835	120931	116656	186063	155125	85097.3	129943	149192	153945	183104	192672	190184	135403	157401	58619.8	161719	158637	214559
Metabolism	Metabolism of terpenoids and polyketides	ko01055	Biosynthesis of vancomycin group antibiotics	106672	81424	79989.8	88501.1	115175	82328.5	41576.1	85914.2	81866.6	84085.9	62880.5	85308.8	83028.1	71887.8	69335.7	54923.1	66762.9	72201.6	54220.3	87323.2	61005.4	77689	44014.1	111124	95411.7	64943.4	51301.4	91618.2	81796.6	50296.4	78546.8	68587.7	38671.5	61164.8	70657.7	75694.5	96100.4	90928.4	81169.8	61693	62344.3	36339.9	79124.3	84945.4	82934.4
Genetic Information Processing	Folding, sorting and degradation	ko03018	RNA degradation	1.16167e+06	1.07428e+06	1.05507e+06	1.2006e+06	1.33281e+06	1.0633e+06	794875	1.03072e+06	1.02366e+06	983507	893463	1.19435e+06	1.01308e+06	969966	993276	742920	879876	936682	837137	1.19376e+06	866655	972882	634052	1.40629e+06	1.16962e+06	834179	880003	1.21598e+06	884400	636958	1.04e+06	835773	654833	825820	895208	944492	1.20753e+06	1.20385e+06	1.09186e+06	836868	849472	454495	939695	867337	1.23499e+06
Metabolism	Amino acid metabolism	ko00300	Lysine biosynthesis	1.16211e+06	1.07226e+06	1.10821e+06	1.2724e+06	1579043	1.11492e+06	847288	1.25402e+06	1.01897e+06	1.02663e+06	856837	1.23659e+06	1.00381e+06	999359	973144	729984	850883	997074	998656	1.36628e+06	788593	994005	576605	1.53001e+06	1.21978e+06	860285	1.03375e+06	1.45246e+06	1.14482e+06	682706	1.05471e+06	880745	679728	866296	981695	1.03577e+06	1.24848e+06	1.09403e+06	1.11413e+06	773748	868723	484813	1.23261e+06	855216	1.31839e+06
Metabolism	Amino acid metabolism	ko00270	Cysteine and methionine metabolism	1.98876e+06	1.84896e+06	2.03792e+06	2.16892e+06	2.51098e+06	2.10529e+06	1.67556e+06	2.18648e+06	1.81208e+06	1.79034e+06	1.60504e+06	2.24356e+06	1.88649e+06	1.79034e+06	1.90274e+06	1.29259e+06	1.48756e+06	2.05409e+06	1.72482e+06	2.28161e+06	1.37143e+06	1.77669e+06	1.08794e+06	3.09775e+06	2.11089e+06	1.6383e+06	1.85936e+06	2.40264e+06	1.92141e+06	1.19762e+06	1.78825e+06	1.60318e+06	1.3861e+06	1.52417e+06	1.73038e+06	1.74785e+06	2.17252e+06	1.99838e+06	1.94184e+06	1.4153e+06	1.47466e+06	866351	1.97313e+06	1.51752e+06	2.25567e+06
Human Diseases	Cancer: overview	ko05205	Proteoglycans in cancer	77169.7	74200.9	73281	82843.1	90516.2	77530.7	58790.8	80272.5	70396.6	61850.8	58629	85821.7	69262.8	63975.5	66796.2	53290.2	59209.7	71013.5	64282.7	88590.2	59375.2	67908.1	42077.4	105770	81031.5	57363.7	64605.9	93069.4	71740.2	41029.8	74206.5	56998.3	50460.9	57932.7	63244.5	67603.9	85629.1	81167.8	73398.1	57011.8	59415.1	35932.6	71059	56141.2	81721.1
Metabolism	Amino acid metabolism	ko00340	Histidine metabolism	880215	838123	873985	935965	1.02275e+06	888725	624617	529230	782576	632929	599425	854564	774425	648962	718477	571202	661826	828973	490475	963420	567469	699003	425929	1.23404e+06	899276	641872	736610	1.13687e+06	394707	493684	772608	550974	407307	565802	674364	720788	778511	880216	818350	591230	653744	245457	682284	651656	917830
Genetic Information Processing	Translation	ko00970	Aminoacyl-tRNA biosynthesis	1.90408e+06	1.76011e+06	1.81749e+06	2.096e+06	2.38239e+06	1.98142e+06	1.51562e+06	2.04166e+06	1.75731e+06	1.63329e+06	1.47919e+06	2.14209e+06	1.73364e+06	1.63394e+06	1.70091e+06	1.29474e+06	1.45237e+06	1.81779e+06	1.64443e+06	2.2659e+06	1.41595e+06	1.7203e+06	1.02284e+06	2.75698e+06	2.06493e+06	1.46364e+06	1.68076e+06	2.36875e+06	1.82463e+06	1.05723e+06	1.7853e+06	1.44935e+06	1.25729e+06	1.4802e+06	1.57709e+06	1.73399e+06	2.15722e+06	1.97467e+06	1.85651e+06	1.41509e+06	1.45036e+06	907928	1.89078e+06	1.37801e+06	2.13968e+06
Metabolism	Metabolism of terpenoids and polyketides	ko01053	Biosynthesis of siderophore group nonribosomal peptides	27577	35893.7	24672.4	10272.5	19362.9	3687.84	61173.5	13701.1	18447	130313	122838	27994	94776	119997	121841	10777.2	24564.7	9213.35	21525.2	20680.6	25676.5	37679	70414.1	10395.9	42711.2	94953	30270.8	8541.12	14718	44198.4	13623.8	74297.1	80460.1	66678.6	27968.7	7234.48	39802.3	34551.8	51670.3	39783.3	14250	39894.2	19323.7	25738.4	20069.9
Metabolism	Metabolism of terpenoids and polyketides	ko00523	Polyketide sugar unit biosynthesis	371103	311628	270183	348718	407101	206268	143161	300971	297190	308620	257143	267790	291469	288853	245011	204108	259469	126939	188262	326097	224111	274560	179991	169012	365406	234361	197285	386607	293282	183725	308982	224954	133873	220921	263278	250718	360511	309444	295598	236333	234163	124951	286178	279528	335887
Organismal Systems	Immune system	ko04621	NOD-like receptor signaling pathway	288040	220175	238636	283299	307019	221416	156420	216142	239976	232665	188428	243586	253717	195927	210099	191054	225947	149015	163003	277876	200456	303758	152399	241712	293423	175177	183183	302411	163787	149055	244347	218511	106156	177081	252176	242389	253299	301416	253106	256109	201979	69905	218848	214792	336588
Human Diseases	Endocrine and metabolic disease	ko04930	Type II diabetes mellitus	86954.1	72829.1	88190.9	101890	98203.9	115662	64607	86972.7	87890.9	81529.6	78012.7	106892	84188.7	81869.8	96667.4	54506	66552.5	130266	66050	91430.2	64310.6	81248.4	51936.3	191691	94805.1	70440.8	70027	96753	74194	48639.3	80305.4	68093.6	58901.3	67846.4	68740.4	69916.1	101601	95364.7	81527.5	64024.8	62280.7	40009.7	76201.2	71253.1	82537.6
Metabolism	Biosynthesis of other secondary metabolites	ko00944	Flavone and flavonol biosynthesis	2639.11	7814.02	7254.28	2212.57	1598.21	700.68	246.05	6096.98	2095.37	20073.5	17749.1	2385.58	5432.18	16993.3	15927.2	2268.46	5980.07	1360.92	5998.39	1866.11	1837.6	6577.61	9620.94	3985.04	11105.9	12754.1	4610.98	5272.54	3069.31	5011.38	515.83	3998.17	8296.98	9231.73	7970.94	1913.07	6671.79	2760.14	6492.16	4172.5	1682.6	1024.66	8632.11	10867.5	9334.7
Metabolism	Biosynthesis of other secondary metabolites	ko00261	Monobactam biosynthesis	486085	431483	421227	498168	582504	374898	302749	398278	425122	420397	361053	450507	431802	419777	401115	290883	340121	319102	327641	474322	334616	368905	257586	464968	467380	353905	366486	506208	367488	272696	398305	365804	265465	329616	373923	367603	491394	468273	445214	318912	331699	188555	411435	358890	504377
Environmental Information Processing	Signal transduction	ko04066	HIF-1 signaling pathway	520851	512471	517209	616204	739056	626522	385757	577233	487848	455317	383302	594322	440951	437600	477372	341352	411667	619008	464246	632606	395984	468822	259822	900030	576399	386150	450992	667601	543397	317319	492357	398968	295632	399305	456449	476483	605507	572794	505258	397720	392673	266660	549198	399363	635002
Human Diseases	Infectious disease: bacterial	ko05152	Tuberculosis	260482	227888	232075	274689	280758	247308	159055	248132	229575	224675	215877	256075	222393	227367	237192	165509	195797	223020	180042	262073	187214	219820	150862	324754	267278	200674	180143	283833	221023	133729	229474	182428	150703	197705	200470	211981	263305	273199	244459	192185	183329	114774	232682	186462	266930
Metabolism	Metabolism of cofactors and vitamins	ko00670	One carbon pool by folate	999728	851606	937502	945965	1.06793e+06	1.01192e+06	682603	861915	864535	789811	708137	1.05371e+06	860749	773491	849341	631481	702370	1.04059e+06	697977	1.0185e+06	729236	807697	521785	1.51874e+06	976653	681794	739198	1.0401e+06	748115	514262	837854	704950	586098	677801	779817	789784	1.0449e+06	1.0429e+06	881688	666882	692611	403106	836077	770457	1.00714e+06
Metabolism	Metabolism of other amino acids	ko00440	Phosphonate and phosphinate metabolism	108969	127304	163579	116920	99707.9	155812	93743	117088	75381.4	212525	198695	142462	188625	201397	223298	56915.6	84957.3	202495	65053.4	102062	99517.5	125676	119447	302404	143787	173844	87495	88266	87480.6	107955	87099.6	159331	120369	131324	104191	61207	128926	135487	135848	97321.7	77856.6	68036.1	80232	101588	108503
Metabolism	Metabolism of terpenoids and polyketides	ko01054	Nonribosomal peptide structures	12188.4	33205.5	28136.5	16768.7	20753.1	12876.1	10849.7	48456.3	9064.17	3842.13	7636.11	10389.2	22265.5	5034.83	11433.5	13845	9933.68	1567.87	18428.8	19085.7	6224.3	8106.75	5014.2	5665.5	13203.6	25050.3	23325.6	12861.6	38211.9	9751	13962.1	19756.5	8589.61	14403.4	4436.15	16838.1	9239.99	7777.87	17017.7	5801.75	17180.7	6672.61	36335.4	7417	16137.5
Metabolism	Xenobiotics biodegradation and metabolism	ko00643	Styrene degradation	41503.8	24173.7	15624.4	24630.1	10297.7	2914.6	14065.8	15771.7	21942.6	7090.87	11312.6	17663.6	15832.9	2795.72	7198.25	9401.9	11132.9	11217.4	16828.3	12919.6	4677.31	10932.7	2952.4	7890.3	29172.4	15940.1	21339.9	35884.6	11824.7	11289.7	10699.6	15078.9	9563.89	10313.8	16300.9	26356.3	35312.5	7318.47	22334.5	9030.97	8755.08	19632.8	27148.9	8853.73	23104.3
Metabolism	Metabolism of terpenoids and polyketides	ko00981	Insect hormone biosynthesis	25599.3	37142.9	24438.6	43899.4	73099.9	16549.7	16147.8	15104.1	31178.4	35224.5	20827.3	20960.7	15703	17313.1	19291.7	15389.6	19645.2	1719.75	16003.2	35995.5	7348.28	15649.9	7496.88	12834.7	29964.9	26564.7	32721.3	67346.7	10479	21217.2	22921.7	6178.72	1514.13	18581.1	19328.7	23015.4	17295.4	11829.2	30625.8	8579.48	20920.7	4514.03	27371.3	13887.1	39901.6
Cellular Processes	Cell growth and death	ko04210	Apoptosis	53833.2	14450.2	30804.6	13439.9	303.79	5777.31	4083.83	12620	28600.4	884.91	1409.69	18177	27280	1365.32	4169.48	24503.2	17120.5	8390.98	1729.42	7841.74	42455.1	16012.5	20445.1	1587.87	29772.9	4629.35	9029.58	4685.34	5958.86	12022.3	12518.1	21021	9355.82	1435.21	13863.3	7974.26	47998.2	46024.7	17402.8	18743.6	20311.5	4759.88	10316.7	51457.6	9759.75
Metabolism	Glycan biosynthesis and metabolism	ko00531	Glycosaminoglycan degradation	187957	251423	177114	104174	55502.5	67291.7	74617.6	123768	118592	54625.5	76974.8	147517	175846	56825.1	85907.5	87859	108513	125591	80929	103308	175786	117971	79652.3	97226.6	185708	46207.9	124564	89688.5	79996.4	86699.2	85231.3	151039	91158.5	49582.4	150007	88530.2	231623	175122	108291	111119	118123	25950.1	137870	213970	142579
Human Diseases	Neurodegenerative disease	ko05016	Huntington disease	66691.6	46941	39495.4	39420.9	15410.7	11060.5	72766.3	30882.2	41598	82090.8	91182.8	68735.3	133727	77242.4	87463.7	26611.9	41666.8	24447.2	48240.2	42028	47101	59499.8	59154.4	13584.7	56482.2	74337.3	61576.6	28077.9	13488.9	37159.5	48189.6	98877.6	94582.1	57370.4	59179.4	22008.2	79951.9	49101.2	55533	57102	34542.4	56834	33543	43927.3	31068.6
Environmental Information Processing	Membrane transport	ko03070	Bacterial secretion system	1.00366e+06	1.12447e+06	1.10195e+06	1.04004e+06	1.22239e+06	1.13045e+06	920013	925048	916313	1.221e+06	1.24394e+06	1.2757e+06	1.21506e+06	1.24492e+06	1.36085e+06	703731	835148	1148425	816949	1.22001e+06	790082	900346	751072	1.72657e+06	1.18442e+06	1.12164e+06	980770	1.05265e+06	762671	708950	991599	977939	823238	971032	798482	841430	1.1292e+06	1.12378e+06	1.09671e+06	807965	822158	577783	891687	726302	1.02348e+06
Organismal Systems	Endocrine system	ko03320	PPAR signaling pathway	241721	163647	181722	165982	183159	107451	96009.5	183841	160241	147009	135230	190140	206881	143020	136440	134048	140114	109697	124798	138014	155094	137229	113315	130999	180179	112245	136635	141720	166703	101493	173360	153969	119014	123168	139448	131309	218522	189367	164938	126528	148773	86355	158747	175565	186271
Genetic Information Processing	Replication and repair	ko03420	Nucleotide excision repair	673032	635930	628934	694880	781531	646172	491895	684893	618915	556300	491790	711269	602163	573505	559752	454043	516031	579273	548240	756213	495382	601222	358163	868354	704830	479822	565316	787958	644916	357813	634465	498531	433589	485264	541661	591761	763568	694256	637016	499905	496910	293379	633408	492624	768731
Genetic Information Processing	Translation	ko03010	Ribosome	4.08257e+06	3.71781e+06	3.82944e+06	4.29785e+06	4.78616e+06	4.13758e+06	3.08983e+06	4.30912e+06	3.71286e+06	3.31092e+06	3.11427e+06	4.53376e+06	3.68783e+06	3.40942e+06	3.56998e+06	2.82392e+06	3.11579e+06	3.82935e+06	3.40987e+06	4.67669e+06	3.156e+06	3.58097e+06	2.24653e+06	5.68107e+06	4.27163e+06	3.02791e+06	3.39857e+06	4.88727e+06	3843358	2.16907e+06	3.91332e+06	3.03019e+06	2.67701e+06	3.08016e+06	3.24732e+06	3.57825e+06	4.55362e+06	4.29486e+06	3.87206e+06	3022265	3.12151e+06	1.9126e+06	3.80155e+06	2.98694e+06	4.32067e+06
Human Diseases	Drug resistance: antineoplastic	ko01523	Antifolate resistance	379092	319203	349706	379100	384999	397406	262234	349246	337664	285641	256563	413473	333119	295476	321713	243023	264175	419937	273996	371926	297358	314734	199945	603738	372802	249981	275069	409473	324023	188140	326414	263868	237365	257917	299704	307217	427384	406412	332693	261953	260173	173732	297781	288313	400920
Genetic Information Processing	Replication and repair	ko03440	Homologous recombination	1.68768e+06	1.56631e+06	1.56364e+06	1.74169e+06	1906392	1.60129e+06	1.23347e+06	1.6386e+06	1.48917e+06	1.41983e+06	1.30989e+06	1.82834e+06	1.51931e+06	1.46636e+06	1.49748e+06	1.10747e+06	1.25918e+06	1.50042e+06	1.29742e+06	1.78389e+06	1.27625e+06	1.42815e+06	938083	2.22976e+06	1.70125e+06	1.2685e+06	1.35545e+06	1.97534e+06	1.47026e+06	903663	1.5668e+06	1.27164e+06	1.06249e+06	1.24392e+06	1.29503e+06	1.38045e+06	1.87925e+06	1.72722e+06	1.58181e+06	1.20088e+06	1.25256e+06	769003	1.46026e+06	1.20671e+06	1.71697e+06
Organismal Systems	Endocrine system	ko04922	Glucagon signaling pathway	505063	514320	493700	596105	710710	572590	336563	597671	459299	463648	402238	567439	452742	456785	487392	327583	402235	572641	441820	576902	371928	457886	259657	808510	554895	394700	413748	645814	580780	312085	477528	407273	285528	410332	428621	443950	577471	525014	494110	386360	384772	283661	553380	390524	601031
Metabolism	Lipid metabolism	ko00592	alpha-Linolenic acid metabolism	4767.36	6927.25	4875.36	1518.27	4638.4	159.07	11585.7	4928.54	653.3	55369.6	53738.9	3387.8	37069.6	50760.1	50347.8	1895.31	7614.27	729.17	1517.07	822.89	1641.98	11851.3	26410.7	4117.01	15026.8	37103.6	3735.51	6633.44	1603.25	14981.5	3356.6	27350.4	23234.2	27553.3	3684.7	1464.2	4572.77	6168.07	18865.1	13132.5	3465.11	10707.9	4584.67	2545.02	3773.93
Metabolism	Lipid metabolism	ko00565	Ether lipid metabolism	6077.76	1513	4395.95	3274.21	2231.41	160.06	2975.91	3111.64	368.22	18928.1	18605.2	1970.11	14072.4	17378.9	16954.3	1785.37	3335.48	325.79	333.93	636.69	830.03	4505.88	9406.81	1974.17	7277.06	12183	2648.8	2890.11	536.63	4749.95	2955.03	9567.68	8382.59	9475.55	1750.37	1527.49	1421.77	2667.91	6607.91	5006.67	1757.03	3066.4	4972.71	1200.73	960.4
Metabolism	Biosynthesis of other secondary metabolites	ko00311	Penicillin and cephalosporin biosynthesis	44495.8	68699	71232.8	34508.9	97308	53645.3	38287.8	35728	31302.3	70978.8	19176.6	46558.5	25471.2	30904.8	26515	23322.6	25176	64618.4	50710	48953.2	30200.6	41578.3	15443.5	101939	44533.2	46354	48877.9	37842.1	21043.4	36461.8	24866.7	31649.6	28558.3	28684.2	60831.6	47949.1	47360.2	44421.4	43028.1	12854.5	30542	7289.82	42422.7	64411.6	57238.4
Metabolism	Amino acid metabolism	ko00250	Alanine, aspartate and glutamate metabolism	1.96954e+06	1.63202e+06	1.69747e+06	1.85387e+06	2.08184e+06	1.57697e+06	1.16777e+06	1.66063e+06	1.61649e+06	1.60897e+06	1.43812e+06	1.77663e+06	1.70386e+06	1.61233e+06	1.58659e+06	1.1858e+06	1.35917e+06	1.43001e+06	1.26794e+06	1.85225e+06	1.27812e+06	1.51706e+06	1.04362e+06	2.08209e+06	1.92708e+06	1.31935e+06	1.3703e+06	2.09425e+06	1.5162e+06	1.02523e+06	1.58415e+06	1.39311e+06	1.00921e+06	1275172	1.40627e+06	1.47059e+06	1.87789e+06	1.82899e+06	1.71372e+06	1.26086e+06	1.33601e+06	643871	1.56299e+06	1.42218e+06	1.98316e+06
Cellular Processes	Cell growth and death	ko04217	Necroptosis	383030	365797	382533	425472	502272	381935	253215	301764	353172	342368	293193	410408	340756	335923	338185	251925	309390	350083	235337	400727	276274	343801	209053	529591	406829	292244	294822	477418	250870	226505	382357	269793	178538	285550	302445	337772	382309	392594	381101	277212	306180	144799	300574	309192	439577
Human Diseases	Cancer: overview	ko05230	Central carbon metabolism in cancer	462636	429793	432992	471306	532189	516152	284553	562985	387281	384691	333905	484871	396055	370322	424896	267175	321768	572003	400964	470780	303725	378968	215318	780092	468092	328253	347388	506516	535759	258654	362154	379034	280747	337933	369691	348494	507872	454823	390454	314028	298937	250974	488504	357540	477186
Cellular Processes	Cell growth and death	ko04112	Cell cycle - Caulobacter	913288	787189	860172	920158	1053318	972601	640151	864207	830482	757450	643858	1.00221e+06	786379	781769	773910	591511	662327	953537	702332	976407	677063	789744	475079	1.42679e+06	943697	638453	701768	1.0042e+06	807862	480670	807183	651243	525473	646253	705257	772192	1.043e+06	964500	835699	646738	651173	386507	784157	706243	975175
Metabolism	Xenobiotics biodegradation and metabolism	ko00982	Drug metabolism - cytochrome P450	12999.1	29956.3	26879.5	21272.8	17133	13586.4	33205.4	85424.7	18575	96135.4	98725.2	21249.6	76368.5	88055.7	93991.3	9574.48	28473.7	14584.4	36406.1	19144.4	46994.7	32188.1	57975.6	7748.51	53169.2	73332	20174	14577.8	87539.1	38030.8	11009	59738.6	65081.3	60336.7	26129.9	15743.9	48426.1	49660.2	45477.5	46921.4	16146.2	36402.8	56092.1	20179.9	33032.3
Metabolism	Xenobiotics biodegradation and metabolism	ko00980	Metabolism of xenobiotics by cytochrome P450	13104.1	30765.3	27637.5	21751.8	17228	13609.4	33219.4	85505.7	18606	96167.4	98747.2	21292.6	76408.5	88058.7	93999.3	9640.48	29023.7	14610.4	36437.1	19552.4	47061.7	32354.1	58012.6	7756.51	53394.2	73322	20287	15164.8	87918.1	38933.8	11143	59799.6	65148.3	60435.7	26782.9	15966.9	48689.1	49882.2	46170.5	47065.4	16633.2	36420.8	56625.1	20368.9	33948.3
Metabolism	Lipid metabolism	ko00121	Secondary bile acid biosynthesis	147750	125444	133466	189534	236534	130820	90973	184525	135934	178895	122676	136059	121049	143593	120394	94670.4	118651	82116.4	128293	183966	89888.1	139400	78776.8	140348	174316	116356	118868	188913	180505	91781.7	127872	107248	64650.3	107954	144034	157440	151967	146243	158337	115318	106539	49208.7	175914	107955	203977
Metabolism	Carbohydrate metabolism	ko00010	Glycolysis / Gluconeogenesis	2.21356e+06	1.91074e+06	1.9704e+06	2.40963e+06	2.559e+06	1.93075e+06	1.42869e+06	2.28658e+06	1.84858e+06	1.84601e+06	1.72291e+06	2.14574e+06	2.01874e+06	1.85479e+06	1.93058e+06	1.31133e+06	1.57739e+06	1.77835e+06	1.71325e+06	2.30709e+06	1.55921e+06	1.73836e+06	1.14922e+06	2.52448e+06	2.34446e+06	1.6463e+06	1.62737e+06	2.4467e+06	2.0937e+06	1.27789e+06	1.8531e+06	1.76981e+06	1.31275e+06	1.59539e+06	1.74402e+06	1.77694e+06	2.38759e+06	2.13271e+06	2.00684e+06	1.52014e+06	1.49755e+06	1.11857e+06	2.16585e+06	1.61801e+06	2.28345e+06
Genetic Information Processing	Replication and repair	ko03030	DNA replication	1.1996e+06	1047290	1.0834e+06	1.18159e+06	1.25033e+06	1.122e+06	870246	1.22199e+06	1.04459e+06	942463	869695	1.28541e+06	1.05671e+06	994519	1.01125e+06	773259	871477	1.07521e+06	934840	1.23207e+06	900877	1.00079e+06	631046	1.58469e+06	1.20053e+06	844582	943074	1.34702e+06	1.10837e+06	626941	1.09074e+06	881661	767907	850057	899306	956297	1.364e+06	1.21417e+06	1.0751e+06	847358	860638	554422	1.05487e+06	878878	1.19236e+06
Metabolism	Metabolism of terpenoids and polyketides	ko00900	Terpenoid backbone biosynthesis	846765	751074	840513	927062	944448	949498	660371	895858	769847	668962	643965	983730	777757	709503	764335	583301	655904	942633	713088	979458	643317	769403	468746	1.41881e+06	889370	600400	712504	1.07395e+06	796453	450328	808640	653344	551553	623155	696558	752078	958389	919135	811436	645157	634733	377685	780355	640820	943623
Metabolism	Metabolism of terpenoids and polyketides	ko01051	Biosynthesis of ansamycins	182784	169306	183376	253263	234659	177728	146430	134253	183318	155794	156509	191293	154901	162498	173663	121231	160958	143503	132124	215100	117604	178867	106493	221436	202191	135119	161415	359506	118214	124851	178469	139062	89186.4	132120	174258	163653	163458	185675	200950	150832	137280	62544.2	192633	114313	267767
Environmental Information Processing	Signal transduction	ko04152	AMPK signaling pathway	222673	219277	201365	270735	327989	187386	122354	136938	195116	191056	166893	220460	184753	187207	174290	147032	179907	142271	139651	237841	152356	182742	106112	222056	232201	131215	160176	257954	132109	142306	210920	150696	61666.9	143133	178710	190529	211848	221205	224586	159314	182420	60898.8	179456	163296	281194
Human Diseases	Neurodegenerative disease	ko05014	Amyotrophic lateral sclerosis (ALS)	42657.4	32451.9	26830.9	32405.4	8722.69	7767.51	53998.1	22909.5	29158.4	43574.2	55129.8	58181	80655.3	41832.1	46682	18499.9	30110.2	14160.2	39610.1	32183.3	37169	43978.7	39160.9	9788.9	39083.7	41045.3	55438.1	23193.3	9206.66	26507	39988	56874.6	67144.5	31929	45056.5	16756.5	58140.9	33714.2	36125	40263.3	27823.8	36658	26767	24357.4	20837.1
Metabolism	Metabolism of other amino acids	ko00471	D-Glutamine and D-glutamate metabolism	280318	224839	242584	262687	277574	236691	208336	256452	226894	225623	214172	276708	259324	227817	240031	173277	192993	226201	214777	278856	185347	223853	147360	324353	273686	203007	222544	289827	220610	140731	229579	213922	191687	193669	213299	214624	287322	260551	240059	189582	189319	117923	235509	193806	264543
Metabolism	Glycan biosynthesis and metabolism	ko00550	Peptidoglycan biosynthesis	1.52926e+06	1.50796e+06	1.51613e+06	1.79903e+06	2.18541e+06	1.57667e+06	1.20218e+06	1.62836e+06	1.48536e+06	1.52378e+06	1.35026e+06	1.73885e+06	1.45822e+06	1.42857e+06	1.47778e+06	1.08619e+06	1.28947e+06	1.38442e+06	1.35654e+06	1.98516e+06	1.21733e+06	1.37431e+06	901491	2.06903e+06	1.71466e+06	1.29586e+06	1.34625e+06	2.08758e+06	1.46465e+06	932732	1.62825e+06	1.16559e+06	972215	1.30814e+06	1.34085e+06	1.48805e+06	1.74985e+06	1.64385e+06	1.60499e+06	1.1917e+06	1.25893e+06	860263	1.55967e+06	1.15893e+06	1.82356e+06
Metabolism	Metabolism of terpenoids and polyketides	ko00281	Geraniol degradation	7300	10653.8	7892.62	2112.73	6394.68	195.02	17652.7	6524.18	874.16	74100.8	74297.2	4108.05	52650.5	67793.2	66994.9	618.88	10391.6	1221.92	2700.52	640.1	1837.06	16383.8	34482.2	6793.68	21751.2	50569.7	5365.24	10934.7	2843.37	21894.8	1223	35735.6	30456.6	36733.6	4767.32	3763.42	10575.7	7505.27	25333.2	17045.7	3702.86	15582.3	10301.1	3132.58	6486.06
Metabolism	Global and overview maps	ko01230	Biosynthesis of amino acids	8.1525e+06	7.3093e+06	7.86938e+06	9.41567e+06	1.06047e+07	8.16238e+06	6.05693e+06	7.38252e+06	7.5391e+06	7.45971e+06	6.51764e+06	8.86828e+06	7.39961e+06	7.41087e+06	7.31095e+06	5.29162e+06	6.38158e+06	7.4428e+06	6.12973e+06	9.44217e+06	5.94129e+06	7.29636e+06	4.53377e+06	1.11941e+07	8.78575e+06	6.27792e+06	6.7368e+06	1.042e+07	6.5552e+06	4.79226e+06	7.70104e+06	6.04045e+06	4.60395e+06	6.17068e+06	6.98377e+06	7.26748e+06	8.61851e+06	8.36443e+06	8.15408e+06	5.97368e+06	6.20118e+06	3.31944e+06	7.3285e+06	6.20546e+06	9.46169e+06
Metabolism	Energy metabolism	ko00710	Carbon fixation in photosynthetic organisms	1.05735e+06	884388	996431	1.22786e+06	1.2031e+06	1.03501e+06	743292	953720	918608	908678	864294	1.11232e+06	969806	904844	973626	650542	777490	983363	783795	1.10758e+06	725027	891730	589088	1.45457e+06	1.12623e+06	791420	816781	1.28713e+06	834575	607789	903432	806400	628676	736814	883109	834621	1.08839e+06	1.051e+06	999421	742705	723288	451819	964223	768992	1.17808e+06
Metabolism	Lipid metabolism	ko00061	Fatty acid biosynthesis	983979	865592	859680	1.03548e+06	1.20089e+06	853291	661820	1.05978e+06	817507	852186	773806	1.05848e+06	924257	829723	825845	623684	738774	769066	799622	1.11979e+06	709193	777943	521612	1.0958e+06	999652	690585	770917	893835	991535	535116	941074	697348	589724	709541	786636	806869	1.07028e+06	937525	903893	679068	731636	489347	906004	704643	1.02597e+06
Metabolism	Nucleotide metabolism	ko00240	Pyrimidine metabolism	2.2139e+06	2.19443e+06	2.13516e+06	2.31204e+06	2.59327e+06	1.97876e+06	1.65547e+06	2.17427e+06	1.93496e+06	2.02294e+06	1.91435e+06	2.34414e+06	2.09397e+06	2.03448e+06	2.12669e+06	1.46392e+06	1.67315e+06	1.87164e+06	1.78973e+06	2.32777e+06	1.68294e+06	1.82885e+06	1.31285e+06	2.72135e+06	2.32795e+06	1.86533e+06	1.91902e+06	2.49053e+06	1.91025e+06	1.28267e+06	2.0432e+06	1.68381e+06	1.53282e+06	1.7437e+06	1.73854e+06	1.77635e+06	2.43925e+06	2.22335e+06	2.13857e+06	1.55989e+06	1.66992e+06	1.10716e+06	2.03834e+06	1.60104e+06	2.28321e+06
Metabolism	Lipid metabolism	ko00561	Glycerolipid metabolism	595317	621722	681461	861213	1.00007e+06	887299	467612	877989	597721	663612	564361	776368	615600	658431	728532	391468	506230	916202	608958	753952	450252	579275	337341	1.38625e+06	709515	553619	576555	827940	885613	425180	569210	570056	363974	549735	558520	583789	769052	688593	664961	483116	468259	381428	791610	458531	819233
Organismal Systems	Digestive system	ko04974	Protein digestion and absorption	60083.9	30221.4	34721.1	15569.8	648.02	6030.25	5148.15	19158.9	28091.8	1157.14	525.2	21674.4	30550.3	2360.8	4900.42	23254.2	18809.6	16438.1	4870.55	9394.91	41812.8	20155.4	22103.7	1790.79	25992.3	4748.18	11450	5055.41	11670	12884.2	18919.1	26311.2	19304.4	1345.18	26504.9	6971.62	42466	46619.8	18377.9	18002.2	21900.4	4867.5	10848.8	43605.8	18503.2
Metabolism	Metabolism of terpenoids and polyketides	ko00903	Limonene and pinene degradation	25926.9	37844.7	27408.3	44661.9	76317.7	16610.5	24879.5	17824.2	31618.5	72061.4	57695.1	22319.5	41525.1	51218.1	52372.3	15715.5	24280	2329.46	16395	36047.1	8196.31	23368.4	24742.6	15759	38640.7	51657.5	33979.7	69714.8	11392.1	32096	23110.5	23927.2	16545.9	36874.3	21584.6	23282.1	17505.5	15262.6	41929.2	17044.7	22371.7	12330.6	29321.5	14021.4	40288
Metabolism	Carbohydrate metabolism	ko00030	Pentose phosphate pathway	1.62398e+06	1.34502e+06	1.56927e+06	1.87959e+06	1.92677e+06	1.64145e+06	1.0938e+06	1.5185e+06	1.36942e+06	1.42623e+06	1.31219e+06	1.69581e+06	1.51547e+06	1.42198e+06	1546665	923117	1.15409e+06	1.65836e+06	1.22568e+06	1.61863e+06	1.01576e+06	1.39071e+06	850838	2.44598e+06	1.72179e+06	1.21508e+06	1.3344e+06	2.12337e+06	1.3693e+06	981108	1.32126e+06	1.31627e+06	930357	1.13479e+06	1.36041e+06	1.22801e+06	1.65995e+06	1.53087e+06	1.5136e+06	1.10944e+06	1.08465e+06	670083	1.52522e+06	1.16346e+06	1.84803e+06
Metabolism	Energy metabolism	ko00720	Carbon fixation pathways in prokaryotes	1.72661e+06	1.5057e+06	1.63929e+06	1.64003e+06	1.84252e+06	1.59519e+06	1.19952e+06	1.41616e+06	1.39926e+06	1.48787e+06	1.33746e+06	1.75451e+06	1.5682e+06	1.42599e+06	1.49711e+06	1.06254e+06	1.22476e+06	1.657e+06	1.20216e+06	1.77228e+06	1.22265e+06	1.3758e+06	923360	2.47533e+06	1.73364e+06	1.22275e+06	1.29629e+06	1.63466e+06	1.16515e+06	912778	1.48189e+06	1.21343e+06	1.06535e+06	1.19616e+06	1.32964e+06	1.38048e+06	1.77857e+06	1.69769e+06	1.60709e+06	1.09846e+06	1.21905e+06	616289	1.40635e+06	1.39431e+06	1.68011e+06
Metabolism	Carbohydrate metabolism	ko00052	Galactose metabolism	1.73647e+06	1.45309e+06	1.61443e+06	1.8697e+06	2.181e+06	2.09465e+06	892522	1.59228e+06	1.45723e+06	1.65678e+06	1.16217e+06	1.74034e+06	1.3623e+06	1.48541e+06	1.55791e+06	925950	1.20077e+06	2.26212e+06	1.17108e+06	1.59783e+06	1.25194e+06	1.44579e+06	861055	3.31238e+06	1.70306e+06	1.14432e+06	1.13162e+06	1.90751e+06	1.59692e+06	997921	1.21519e+06	1.24744e+06	741526	1.0874e+06	1.46553e+06	1.29085e+06	1.87994e+06	1.86973e+06	1.50676e+06	1.14359e+06	1.04728e+06	684819	1.51177e+06	1.42069e+06	1.89619e+06
Genetic Information Processing	Folding, sorting and degradation	ko03060	Protein export	1.05931e+06	893409	1.04402e+06	1.1128e+06	1.21305e+06	1.19341e+06	833965	1.0234e+06	953929	932234	868202	1.27584e+06	1.01116e+06	929721	1.01735e+06	698293	803081	1.23651e+06	871290	1.20202e+06	820520	946905	604044	1.81103e+06	1.15178e+06	810290	901134	1.14455e+06	871430	586122	979071	819112	708221	826668	868007	933672	1.20731e+06	1.14494e+06	1.02462e+06	786526	801578	504224	914643	809650	1.13078e+06
Organismal Systems	Circulatory system	ko04260	Cardiac muscle contraction	500.6	23.75	295.5	334.05	107.2	47.8	73.1	206.9	427.75	58.4	1.2	776.25	17807.5	205.05	3076.3	37.1	545.15	3.5	41.1	109.55	112.05	415.6	12.75	23.8	86.05	1602.1	580.35	144.25	108.8	634	107.6	16318	80.25	7.25	921.15	40.45	622.6	344	52.25	2835.25	1019.5	410.15	1124.5	229.65	219.45
Cellular Processes	Cell growth and death	ko04113	Meiosis - yeast	1016	649.25	1139	526.25	1992.5	223.5	563	293	229	427.5	1032.5	1170.25	553.25	241.25	637.5	585	85	942	529	1570	235	174	177.5	285	3068.5	188.75	267.5	271.5	261	779.25	171	378.5	474.25	1377	474	795	1513.5	1190.75	287.5	904	817.5	530.5	787.5	530.5	485.5
Metabolism	Global and overview maps	ko01200	Carbon metabolism	5.20541e+06	4.66844e+06	4.97691e+06	5.49755e+06	5.94579e+06	4.96952e+06	3.59704e+06	4.90893e+06	4.37414e+06	4.77356e+06	4.33596e+06	5.45458e+06	4.99207e+06	4.62139e+06	4.89414e+06	3.17638e+06	3.79647e+06	4.93263e+06	3.89494e+06	5.36504e+06	3.60044e+06	4.39381e+06	2.87934e+06	7.26796e+06	5.47201e+06	4.01033e+06	4.04686e+06	5.84544e+06	4.25506e+06	3.00826e+06	4.48345e+06	4.15838e+06	3.20149e+06	3.82026e+06	4.22189e+06	4.14133e+06	5.49457e+06	5.0896e+06	4.95989e+06	3.59072e+06	3.65803e+06	2.24282e+06	4.7983e+06	3.98066e+06	5.54071e+06
Environmental Information Processing	Signal transduction	ko04151	PI3K-Akt signaling pathway	82847.6	84637.2	79817.2	78999	102285	74505.3	32968.8	41846.7	67169.6	60242.8	61626.8	73335.9	74085.7	63782	69561.6	61737.2	64194.6	64960.8	30090.5	74686.6	52364.8	67554.1	42809.2	105879	90420	49721.5	53535.5	98843.6	30375.5	48985.1	74270.7	51426.3	17735.8	52439.6	49202.4	68629.3	74232.7	80872.3	79992.9	56386.8	69114.4	15311.2	59299.3	65427.5	86262.3
Human Diseases	Drug resistance: antimicrobial	ko01503	Cationic antimicrobial peptide (CAMP) resistance	554635	367677	520538	521408	578767	477859	392331	546427	437370	1.01068e+06	890659	619236	811621	913426	933280	299409	419344	595457	401648	489100	462221	564618	547040	847402	630227	669069	363578	487068	464612	395481	370163	666339	514610	631107	472918	410450	646355	630114	630668	482696	370337	339185	460438	473137	529726
Cellular Processes	Cellular community - prokaryotes	ko02026	Biofilm formation - Escherichia coli	538508	410477	478617	612344	693496	547426	369256	489321	491448	1.01259e+06	881120	612215	843447	1.0013e+06	951998	353808	484207	490001	372395	560736	419346	617008	540916	774794	684501	712991	338302	649213	490994	426982	482666	699602	408967	632993	476464	471843	608959	646904	664806	578825	389474	323547	449034	404486	642940
Organismal Systems	Endocrine system	ko04920	Adipocytokine signaling pathway	151918	77554.2	107460	78476.5	88493.4	66023.8	55844.6	70827.3	93996.3	64136.2	56423.6	109481	112078	61927.6	64167.8	78837.8	76132.8	87661.5	53432	63314.5	96162.3	63604.2	60637.6	103692	90483.7	42811.3	84820.8	47159.2	58363.2	48505.4	98570	65103.9	73217.3	48281.7	74500.2	61615.6	127803	114127	82547	59356	85587.5	28370.4	72420.7	117901	87397.8
Metabolism	Metabolism of terpenoids and polyketides	ko00253	Tetracycline biosynthesis	3246	1070	4357.5	364	0.02	2	26	3707.5	5335.5	120	41	1640.5	6352	40.5	263.5	164	917.5	2512	578	674	513.5	2501.5	298	38	1636	20	4684	338	986.5	1096.5	1369.5	1756.5	0.02	14	3795.5	505	7540.5	666.5	1314.5	686	810.5	318.5	2382.5	4319.5	1677.5
Metabolism	Biosynthesis of other secondary metabolites	ko00966	Glucosinolate biosynthesis	154500	148128	141499	186099	234068	158018	122659	121798	146518	168139	126297	171878	138535	144683	134622	104371	125481	141823	118615	185287	116100	141030	86415	213006	165687	121676	127733	193779	116483	94438.1	155510	108581	94537.7	112963	145185	143656	168814	162647	159665	113858	121283	61554.7	137998	125165	182001
Metabolism	Biosynthesis of other secondary metabolites	ko00998	Biosynthesis of various secondary metabolites - part 2	150457	152889	149969	188459	226229	128316	98237.3	149845	143857	140558	121266	180802	169037	146336	119026	107102	136675	94158	131456	208648	123176	140930	85206.5	127126	168644	102330	120428	182354	155360	92489.6	175847	136072	67712.7	115063	142574	145153	182069	155558	154897	125550	135325	76790.5	155002	118291	202651
Human Diseases	Endocrine and metabolic disease	ko04934	Cushing syndrome	3380.34	8231.75	6955.16	1925.76	4707.66	3783.98	27810.1	40696.9	8360.64	19590.1	19023.8	14862.6	16295.7	17484.8	21011.7	828.17	3865.26	2190.71	33922.3	13025	3563.87	5506.57	9846.06	2170	12828.5	17091.1	26590.2	27092.8	38216.2	6038.7	5660.95	18490	32586.6	12009	11522.5	2537.07	18166	4487.82	7490.41	5844.98	1320.36	9526.5	30570.1	3392.01	9998.45
Human Diseases	Cancer: specific types	ko05211	Renal cell carcinoma	3380.34	8231.75	6955.16	1925.76	4707.66	3783.98	27810.1	40696.9	8360.64	19590.1	19023.8	14862.6	16295.7	17484.8	21011.7	828.17	3865.26	2190.71	33922.3	13025	3563.87	5506.57	9846.06	2170	12828.5	17091.1	26590.2	27092.8	38216.2	6038.7	5660.95	18490	32586.6	12009	11522.5	2537.07	18166	4487.82	7490.41	5844.98	1320.36	9526.5	30570.1	3392.01	9998.45
Metabolism	Biosynthesis of other secondary metabolites	ko00940	Phenylpropanoid biosynthesis	341825	190657	201405	256702	359526	148208	101632	143105	267188	326976	166245	165951	195691	245796	180529	163638	196699	93732.3	115760	184448	203463	189108	151469	171834	229117	157387	177151	181208	155265	155576	189062	175112	76167.8	137293	195553	164450	283673	296586	238361	163601	171214	50792.9	166415	242364	258569
Human Diseases	Infectious disease: bacterial	ko05130	Pathogenic Escherichia coli infection	80178.2	74214.9	76547.8	84470.4	97168.7	77932.2	65204.1	82068.1	71200.3	117424	113787	89421.7	95384.7	115175	115299	57516.4	66576.1	72748.1	65096.6	90281.9	61220.5	78488	68412.9	110579	102855	91197.6	66833.5	96186.3	72419.9	52048.2	76537.3	75349.4	72065	87193	64962.9	70075.7	89576.4	88951.4	91238.6	69570.1	63747	45478.1	72586.6	56528.1	82682.9
Metabolism	Amino acid metabolism	ko00310	Lysine degradation	284700	265581	272438	236211	240894	262342	199886	255848	193795	285268	277298	267963	317497	269348	324508	148072	167914	327450	191942	183712	145800	198342	151869	491934	295209	245630	209098	296936	199650	155301	180140	242003	186800	215511	182689	178521	294751	221288	235529	155974	158758	132470	258257	209122	249899
Metabolism	Carbohydrate metabolism	ko00640	Propanoate metabolism	1.1534e+06	1.06114e+06	1.14664e+06	1.33856e+06	1.42273e+06	1.29181e+06	883415	1.14036e+06	977970	1.19138e+06	1.06619e+06	1.28041e+06	1.24596e+06	1.16971e+06	1.2489e+06	671956	845832	1.40723e+06	910044	1.28588e+06	759626	1.00795e+06	617184	2.11014e+06	1.27001e+06	997323	994542	1.37521e+06	1.0287e+06	700139	988379	1.01428e+06	773966	906520	988172	927042	1.31402e+06	1.11047e+06	1.14798e+06	780685	795740	529031	1.05994e+06	904891	1.22484e+06
Metabolism	Metabolism of terpenoids and polyketides	ko00906	Carotenoid biosynthesis	1583.5	10321.9	2153	1597.87	784.75	58.25	378.89	222.06	328.66	328.75	1534.97	116.81	1036.77	772.76	341.67	200.24	1404.75	895.83	411.37	132.5	78.08	1683.4	182.83	564	1459.5	727.08	1310.81	1517.25	283.41	218.25	217.16	2311.92	272.75	590.86	156.63	182.75	211.33	213.33	224.75	1719.56	125.41	1083.73	5319.83	47.5	447.5
Organismal Systems	Nervous system	ko04727	GABAergic synapse	252175	226434	197697	213171	251819	137950	108645	145824	190907	215388	189001	183778	198426	201043	187458	146492	170375	105524	117141	182759	130786	170777	127950	135712	227429	154329	145871	242086	123813	125275	190841	168598	101370	149105	159086	158239	193406	208172	207133	147919	165355	61474.8	167577	177781	221573
Cellular Processes	Cell motility	ko02040	Flagellar assembly	493525	255730	231003	471482	169940	309902	180853	167458	352640	545618	566772	231192	829750	527141	691577	384124	499823	30403.7	173483	173974	385321	979028	485539	71598.6	623635	356252	88341.6	450310	52455	189830	334296	746897	178386	392930	600025	390921	231557	715038	433093	952255	268514	67247.2	483984	194032	840738
Genetic Information Processing	Replication and repair	ko03430	Mismatch repair	1.43909e+06	1.31489e+06	1.31503e+06	1.50899e+06	1.63391e+06	1.31618e+06	1.0538e+06	1.41048e+06	1.2747e+06	1.22945e+06	1.12466e+06	1.55894e+06	1.33044e+06	1.29245e+06	1.25325e+06	951536	1.09917e+06	1.23213e+06	1.15319e+06	1.55179e+06	1.08189e+06	1.25399e+06	785170	1.82374e+06	1.4966e+06	1.04369e+06	1.15904e+06	1.67077e+06	1.3213e+06	778334	1.36852e+06	1.09774e+06	916638	1.06835e+06	1.14095e+06	1.21018e+06	1.63809e+06	1.45922e+06	1.35488e+06	1.05779e+06	1.07161e+06	680420	1.28656e+06	1.04014e+06	1.53337e+06
Genetic Information Processing	Replication and repair	ko03410	Base excision repair	671143	632393	654984	694632	801869	629919	504115	704183	591475	635836	586713	727226	666683	613470	656065	434927	504611	588097	564327	760797	471466	613494	391681	870364	733092	566992	571724	858497	577183	392080	610336	542447	468519	560747	553649	604069	725183	665064	653369	493798	488530	347861	634523	504924	756198
Genetic Information Processing	Transcription	ko03020	RNA polymerase	285014	246804	275550	317308	345708	342591	233059	348856	263734	248648	231821	349877	262363	251247	275301	195121	224305	339759	273373	348168	222998	266428	156768	506627	317019	220079	246511	386167	321790	151343	280274	226393	203646	235476	240324	271396	344693	307722	278695	222637	217721	157991	291230	216302	319775
Metabolism	Biosynthesis of other secondary metabolites	ko00525	Acarbose and validamycin biosynthesis	186988	147277	135531	171222	204909	122051	76790.9	157265	152164	163054	137372	142648	157920	151173	138315	103524	129300	88856.9	95000.4	160659	115092	141132	93592.2	129595	188073	123610	95061	178835	150702	94619.7	151055	123422	77293	117961	127171	132183	182759	162236	153301	121812	117056	67562.9	142249	147588	158707
Metabolism	Glycan biosynthesis and metabolism	ko00515	Mannose type O-glycan biosynthesis	0.02	0.02	102	6	5	0.02	3	17	0.02	2	0.02	8	3	13	3	1	5	61	5	7	2	1	1	4	2	37	4	1	15	18	0.02	3	2	1	3	9	3	0.02	8	0.02	0.02	4	1	0.02	0.02
Metabolism	Glycan biosynthesis and metabolism	ko00514	Other types of O-glycan biosynthesis	0.02	0.02	102	6	5	0.02	3	17	0.02	2	0.02	8	3	13	3	1	5	61	5	7	2	1	1	4	2	37	4	1	15	18	0.02	3	2	1	3	9	3	0.02	8	0.02	0.02	4	1	0.02	0.02
Metabolism	Glycan biosynthesis and metabolism	ko00572	Arabinogalactan biosynthesis - Mycobacterium	5848.62	17344.6	27625.6	8062.74	8603.41	46154.7	37119.4	62921.6	14397.1	22069.2	21304.7	39513.3	20969.4	20186	37449.6	10044.9	7778.79	63918.1	40726.4	25823.8	15178.1	16944.2	12077.8	92097.4	24615.3	32115.5	29147.9	33261.8	42490.9	12030.8	9971.57	19356.7	41610.7	28146.8	18395.2	18961	33996.5	18856.7	16592.3	10894	8991.03	25051.2	32509.9	14706.5	14366
Human Diseases	Drug resistance: antimicrobial	ko01501	beta-Lactam resistance	847741	1.03068e+06	942259	779861	1.08231e+06	872515	696665	823963	726393	1.00378e+06	821845	939225	901180	784419	968674	513586	625234	919549	752846	840178	668357	729108	532642	1.31907e+06	854519	822150	787753	901750	668555	543953	683635	818652	654312	687356	735061	662413	936001	897364	834639	603029	626914	438586	909676	695343	988827
Metabolism	Global and overview maps	ko01110	Biosynthesis of secondary metabolites	1.7019e+07	1.51536e+07	1.61691e+07	1.84045e+07	2.05362e+07	1.71477e+07	1.23364e+07	1.58311e+07	1.51835e+07	1.61577e+07	1.42153e+07	1.8428e+07	1.60888e+07	1.57309e+07	1.61289e+07	1.06996e+07	1.28776e+07	1.66873e+07	1.27956e+07	1.85139e+07	1.24584e+07	1.4972e+07	9.81236e+06	2.47658e+07	1.79215e+07	1.3294e+07	1.3537e+07	1.95436e+07	1.40519e+07	9.76605e+06	1.52733e+07	1.31508e+07	1.04208e+07	1.28829e+07	1.40947e+07	1.42664e+07	1.83341e+07	1.76448e+07	1.64748e+07	1.23621e+07	1.22932e+07	7.31329e+06	1.50967e+07	1.31065e+07	1.8527e+07
Human Diseases	Infectious disease: viral	ko05165	Human papillomavirus infection	80928.3	71370.4	74223.7	100609	98272.7	78896.6	62949.9	81788.5	76285.9	81237.2	77940.5	88587.2	79923.6	81750.7	83914.9	53722.9	65209.3	72767.6	65630.9	90511.6	60119.5	74540.8	50925.5	108221	87204	70207.7	66251.6	95826.5	72572.2	47097.3	76960.4	66026.6	57702	67672.2	66285.3	68474.2	87015.7	82292.7	80587.3	62639.5	60824.7	39039.6	74078.7	56567.2	81034.7
Human Diseases	Cancer: overview	ko05203	Viral carcinogenesis	80928.3	71369.4	74223.7	100608	98185.7	78896.6	62948.9	81763.5	76285.9	81234.2	77940.5	88568.2	79915.6	81750.7	83911.9	53720.9	65209.3	72728.6	65613.9	90506.6	60119.5	74540.8	50925.5	108221	87199	70207.7	66248.6	95824.5	72563.2	47042.3	76956.4	66024.6	57695	67667.2	66282.3	68471.2	86994.7	82291.7	80585.3	62634.5	60824.7	39035.6	74076.7	56567.2	81034.7
Environmental Information Processing	Signal transduction	ko04016	MAPK signaling pathway - plant	65001.4	86779.6	93925.8	53904.8	54670.2	109928	109795	135125	62261.6	49837.3	67086.5	120527	77510.8	52349.1	92173.1	41201.1	48238	135356	100020	79103	73928.2	53089.2	41245.8	188468	75420.6	82420.5	107375	62339.2	89328	44578.9	65112.9	61280.5	103865	71325.1	55080.1	53833.6	108246	82358.1	66019	43519.4	54987.8	63373.1	82560.9	53846.1	55482.7
Metabolism	Metabolism of cofactors and vitamins	ko00790	Folate biosynthesis	889681	631164	791718	865976	949811	936874	853152	660764	798500	930725	829540	1.11134e+06	889229	928022	935559	495598	622007	1.08211e+06	680438	831310	661775	760826	560804	1.57472e+06	876480	741441	757275	770085	546212	464740	771564	675879	751041	711915	717952	672088	1.01856e+06	888080	842164	592279	592308	393171	547042	714370	840277
Metabolism	Carbohydrate metabolism	ko00051	Fructose and mannose metabolism	1.55986e+06	1.23134e+06	1.6304e+06	2.07613e+06	1.97124e+06	2.06999e+06	901821	1.70314e+06	1.27055e+06	1.57776e+06	1.31386e+06	1.79841e+06	1.54191e+06	1.48579e+06	1.68161e+06	790950	1.06983e+06	2.4767e+06	1.06898e+06	1.37121e+06	1.08934e+06	1.32568e+06	851599	3.63965e+06	1.60662e+06	1.29637e+06	1.01083e+06	2.01394e+06	1.62471e+06	956110	1.15522e+06	1.3185e+06	817337	1.07789e+06	1.37714e+06	1.13881e+06	1.82456e+06	1.66318e+06	1.48452e+06	990878	966689	755734	1.5345e+06	1.32581e+06	1.61526e+06
Metabolism	Metabolism of other amino acids	ko00473	D-Alanine metabolism	182648	194281	197365	191298	209441	205937	159513	286435	156082	168519	168715	222581	186470	169572	200396	120631	139573	213154	199820	230421	141347	161161	107520	311219	189772	176360	184395	211106	253248	103701	167875	175253	155361	165014	156126	161946	222230	191416	179756	137498	137352	121759	218701	131810	190596
Genetic Information Processing	Folding, sorting and degradation	ko03050	Proteasome	27	98.25	211	181.25	2258.5	252	1273.84	4027	2554.66	308.83	140.33	544.59	281.25	648.91	646	246.33	476.33	1288.67	2407.83	1567.67	1048.34	89.5	334.5	73.67	750.17	1035.75	2882	75.17	5170.33	269.91	1857.17	32.34	5928.91	738	1221	307	1702.33	118.42	85.5	113.33	27.5	774.83	213.17	499.34	86.5
Genetic Information Processing	Translation	ko03008	Ribosome biogenesis in eukaryotes	77384.8	71632.1	73197.4	84047.2	94312.9	78026.2	63482.6	85849	75025	80593	76826.2	93331.3	82669.5	81707	84064.8	53654.7	61895.4	72966.6	70264.9	91564.3	61899.5	71121.4	51038.3	107153	86063.9	70219.6	70475.2	94104.4	77732.2	45590.5	77256.8	65837.1	64435.3	67678.6	64106.8	68089.4	90793.6	82529.5	79359	61267.2	59650.4	43100.9	71401.7	56687.7	84414.1
Human Diseases	Infectious disease: bacterial	ko05110	Vibrio cholerae infection	1	0.02	0.02	0.02	0.02	3	0.02	0.02	0.02	0.02	0.02	12	8	0.02	0.02	2	0.02	0.02	2	1	1	0.02	0.02	0.02	0.02	0.02	8	0.02	0.02	0.02	0.02	4	1	0.02	0.02	0.02	12	0.02	0.02	0.02	0.02	0.02	0.02	0.02	0.02
Organismal Systems	Immune system	ko04612	Antigen processing and presentation	78620.6	69696.3	72668.2	71325.7	80086.9	73754.3	30201.8	39334.4	63173.9	59891.3	55562.9	70213.7	66472.6	62500.2	62023.7	52899.5	58675.6	64150.3	25992.5	72168.1	51101.9	66808.1	41601.7	105757	84025.5	49113.9	37992	92057.6	29666.5	41898.8	67922.4	48527.1	16954.5	48209.4	48734.6	64195.3	68071.2	78780.2	70269.4	53705.5	58797.9	13635.2	44254.4	62061.5	80562.7
Organismal Systems	Endocrine system	ko04915	Estrogen signaling pathway	78620.6	69696.3	72668.2	71325.7	80086.9	73754.3	30201.8	39334.4	63173.9	59891.3	55562.9	70213.7	66472.6	62500.2	62023.7	52899.5	58675.6	64150.3	25992.5	72168.1	51101.9	66808.1	41601.7	105757	84025.5	49113.9	37992	92057.6	29666.5	41898.8	67922.4	48527.1	16954.5	48209.4	48734.6	64195.3	68071.2	78780.2	70269.4	53705.5	58797.9	13635.2	44254.4	62061.5	80562.7
Organismal Systems	Immune system	ko04657	IL-17 signaling pathway	78620.6	69696.3	72668.2	71325.7	80086.9	73754.3	30201.8	39334.4	63173.9	59891.3	55562.9	70213.7	66472.6	62500.2	62023.7	52899.5	58675.6	64150.3	25992.5	72168.1	51101.9	66808.1	41601.7	105757	84025.5	49113.9	37992	92057.6	29666.5	41898.8	67922.4	48527.1	16954.5	48209.4	48734.6	64195.3	68071.2	78780.2	70269.4	53705.5	58797.9	13635.2	44254.4	62061.5	80562.7
Organismal Systems	Endocrine system	ko04914	Progesterone-mediated oocyte maturation	78620.6	69696.3	72668.2	71325.7	80086.9	73754.3	30201.8	39334.4	63173.9	59891.3	55562.9	70213.7	66472.6	62500.2	62023.7	52899.5	58675.6	64150.3	25992.5	72168.1	51101.9	66808.1	41601.7	105757	84025.5	49113.9	37992	92057.6	29666.5	41898.8	67922.4	48527.1	16954.5	48209.4	48734.6	64195.3	68071.2	78780.2	70269.4	53705.5	58797.9	13635.2	44254.4	62061.5	80562.7
Human Diseases	Cancer: specific types	ko05215	Prostate cancer	78620.6	69696.3	72668.2	71325.7	80086.9	73754.3	30201.8	39334.4	63173.9	59891.3	55562.9	70213.7	66472.6	62500.2	62023.7	52899.5	58675.6	64150.3	25992.5	72168.1	51101.9	66808.1	41601.7	105757	84025.5	49113.9	37992	92057.6	29666.5	41898.8	67922.4	48527.1	16954.5	48209.4	48734.6	64195.3	68071.2	78780.2	70269.4	53705.5	58797.9	13635.2	44254.4	62061.5	80562.7
Organismal Systems	Immune system	ko04659	Th17 cell differentiation	78620.6	69696.3	72668.2	71325.7	80086.9	73754.3	30201.8	39334.4	63173.9	59891.3	55562.9	70213.7	66472.6	62500.2	62023.7	52899.5	58675.6	64150.3	25992.5	72168.1	51101.9	66808.1	41601.7	105757	84025.5	49113.9	37992	92057.6	29666.5	41898.8	67922.4	48527.1	16954.5	48209.4	48734.6	64195.3	68071.2	78780.2	70269.4	53705.5	58797.9	13635.2	44254.4	62061.5	80562.7
Metabolism	Glycan biosynthesis and metabolism	ko00540	Lipopolysaccharide biosynthesis	590194	313586	632189	195230	58162.4	728764	698440	432892	397979	644416	630147	811900	705370	589657	823690	244352	228963	1.10558e+06	450149	388900	427691	475655	480849	1.66881e+06	481766	598126	582387	168264	130264	250766	205814	510349	768648	468790	386035	313959	702072	640964	394244	302562	240548	247998	267736	508006	236486
Metabolism	Xenobiotics biodegradation and metabolism	ko00361	Chlorocyclohexane and chlorobenzene degradation	19252.8	37383.8	23179.2	33240.7	54969	14301.9	20673.7	41906.7	12103.2	61693.2	50305.2	14906.2	33896	48828.8	45421.5	12817.2	18902.6	6135.5	23549.5	22957.5	6540.7	19074.4	22340.9	8299.74	34900	50805.9	26002.3	42916.7	43777.3	28691.1	19491.9	36231.8	24248.6	33020.8	21093.5	19756.8	20052.5	14400.7	33753.1	16179.6	18157.5	22706.7	36144.1	12952.8	22634.4
Human Diseases	Cancer: overview	ko05206	MicroRNAs in cancer	156605	183479	156691	138001	165627	116143	107224	67586.7	134622	113494	131028	132131	154054	138837	141683	122107	126972	87458.2	87349.5	163896	84858.8	122405	93550.1	109164	168134	111997	134469	148267	61046.6	91690.5	149045	125829	90919.4	96790.3	118124	123240	127496	150066	138637	127122	121833	47684.7	134271	93662.7	179754
Metabolism	Metabolism of cofactors and vitamins	ko00860	Porphyrin and chlorophyll metabolism	1.47924e+06	1.28582e+06	1.63361e+06	1.69847e+06	2.07598e+06	1838554	1.77523e+06	1.09346e+06	1.41062e+06	1.56586e+06	1.23371e+06	1.9879e+06	1.4623e+06	1.45234e+06	1.52717e+06	920951	1.15858e+06	1.92127e+06	1.35767e+06	1.83024e+06	1.0253e+06	1.61981e+06	822876	3.13942e+06	1.62598e+06	1.20759e+06	1.74809e+06	1.73493e+06	717179	966024	1.38314e+06	1.1913e+06	1.166e+06	1.22907e+06	1.47342e+06	1.58659e+06	1.63738e+06	1.56185e+06	1.52016e+06	1.16372e+06	1.15648e+06	431707	1.20619e+06	1.17368e+06	2.05635e+06
Metabolism	Global and overview maps	ko01100	Metabolic pathways	3.57714e+07	3.13631e+07	3.41931e+07	3.74083e+07	4.19062e+07	3.55152e+07	2.64481e+07	3.34119e+07	3.09167e+07	3.53459e+07	3.06423e+07	3.8399e+07	3.48176e+07	3.39402e+07	3.49815e+07	2.16182e+07	2.62102e+07	3.5923e+07	2.70177e+07	3.70321e+07	2.55921e+07	3.09486e+07	2.08269e+07	5.33541e+07	3.72204e+07	2.88038e+07	2.86666e+07	3.89969e+07	2.95242e+07	2.09518e+07	3.04081e+07	2.87278e+07	2.30966e+07	2.71452e+07	2.95827e+07	2.9246e+07	3.88491e+07	3.63848e+07	3.41667e+07	2.53009e+07	2.50151e+07	1.56706e+07	3.16448e+07	2.77827e+07	3.80856e+07
Metabolism	Metabolism of cofactors and vitamins	ko00780	Biotin metabolism	785027	600103	678930	714671	859937	652598	513155	681389	624814	738746	613738	812654	703359	671396	672030	429023	521025	649887	552316	815261	554852	633936	432786	970229	767022	531560	538091	643722	577466	422950	578688	587359	436277	539129	617199	616125	796197	785629	680978	516138	510279	297538	610168	593476	774122
Metabolism	Biosynthesis of other secondary metabolites	ko00401	Novobiocin biosynthesis	233943	189175	230021	242685	247920	257021	199045	191578	213747	203593	178380	268151	214479	202756	216121	149835	166787	263090	171446	246773	166084	215189	131080	408346	267054	178490	198124	301810	146739	127293	190459	159431	152833	168792	192198	206270	259577	244345	220435	166207	164059	80042.2	193079	185594	262944
Genetic Information Processing	Folding, sorting and degradation	ko04141	Protein processing in endoplasmic reticulum	127170	129797	136885	99493.2	101874	165159	48433.1	54796.3	98116.1	62368	73951.1	128381	102831	71243.1	100359	87188.3	91920.5	194518	42004.3	87785.8	91274.5	99176.9	62281.4	276153	114224	71274.6	61678.5	105620	39843.6	59191.3	112523	71404	35441.2	61756.3	70722.1	76956	107005	140955	95398.9	79937.5	96786.3	27857.7	79033.7	111116	103362
Metabolism	Metabolism of cofactors and vitamins	ko00830	Retinol metabolism	13120.6	29318.7	25015.2	20152.4	11133.8	13603.5	16036.2	83793.8	18090.6	22693	25141.2	19002.7	35260.2	20504.7	29566.9	9258.37	20377.8	13797.5	35816.6	19080.4	45482.2	17518	23783.9	2469.69	36629.1	24245	18580	10923.8	86235.1	18427.2	10746.4	33240.4	35167.3	24016	22450	15479.2	48188.4	42938.2	23038.3	31561.2	13948.6	20830.5	55843.3	20306.3	32952.9
Metabolism	Xenobiotics biodegradation and metabolism	ko00983	Drug metabolism - other enzymes	673828	620329	644715	650306	766318	559597	464739	700198	574138	665547	584024	679457	647906	660278	657405	438940	491163	535680	513445	640958	495282	554762	407011	787684	702342	566192	542647	681615	621081	386670	585157	525690	450607	536213	508756	535776	764738	649459	635551	461856	489216	330466	621150	510690	694488
Metabolism	Carbohydrate metabolism	ko00650	Butanoate metabolism	1.14015e+06	975016	1.14849e+06	1.22607e+06	1.14078e+06	1.10472e+06	901208	1.18532e+06	915247	1.13632e+06	1.03769e+06	1.22081e+06	1.167e+06	1.08288e+06	1.16224e+06	673884	817397	1.1508e+06	869869	1.12889e+06	787037	1.00269e+06	671673	1.76734e+06	1.21249e+06	970664	920272	1.24439e+06	957418	639466	940085	959682	826278	894696	909929	950604	1.24398e+06	1.09202e+06	1.1444e+06	773822	784859	458342	1088880	872163	1.14489e+06
Environmental Information Processing	Signal transduction	ko04071	Sphingolipid signaling pathway	2	12.25	0.02	24.75	1529	2	175	116	4	20	3	296.25	328.75	31.25	314	10	16	158	270	1428	60	5	2	20	201.5	86.25	47	7	5	130.25	44	12	81.75	317	54	147	942	11.25	3.5	62.5	1.5	316	7	4	4
Metabolism	Carbohydrate metabolism	ko00500	Starch and sucrose metabolism	2.33717e+06	1.9444e+06	2.06438e+06	2.71149e+06	3.15306e+06	2.63422e+06	1.34643e+06	2.31054e+06	2.06491e+06	2.445e+06	1.83947e+06	2.3376e+06	1.95203e+06	2.43818e+06	2.2539e+06	1.3266e+06	1.76001e+06	2.59204e+06	1.7348e+06	2.40501e+06	1.63842e+06	1.96648e+06	1.2412e+06	3.83131e+06	2.36364e+06	1.8413e+06	1.62292e+06	2.75652e+06	2.45592e+06	1.4494e+06	1.99462e+06	1.84971e+06	1.12911e+06	1.7591e+06	1.90145e+06	1.90725e+06	2.7113e+06	2.43075e+06	2.17288e+06	1.69394e+06	1.49937e+06	1.2837e+06	2.13899e+06	1.71367e+06	2.59269e+06
Human Diseases	Infectious disease: bacterial	ko05134	Legionellosis	240379	183341	202897	239248	259636	231653	174183	202261	206616	212942	173456	233451	222481	204939	210531	157258	181070	207739	170686	227738	187713	269430	143977	315851	240900	171408	168728	242992	178217	120019	198351	190987	148831	168688	225812	201957	239164	274491	216197	221662	158657	88242.3	194893	177911	267470
Metabolism	Global and overview maps	ko01212	Fatty acid metabolism	1053669	922536	936082	1.15739e+06	1.24811e+06	916298	703089	1.08098e+06	871038	962765	900174	1.12564e+06	1.04929e+06	948379	942770	671805	810429	822572	813642	1.15997e+06	743994	882023	591811	1.20699e+06	1.08889e+06	774322	800062	1.04436e+06	988320	591616	1.0069e+06	800186	619938	781519	846751	867158	1.1214e+06	1.00725e+06	1.00637e+06	756999	782582	498527	944929	748711	1.12338e+06
Metabolism	Carbohydrate metabolism	ko00620	Pyruvate metabolism	1.89158e+06	1.77087e+06	1.75788e+06	2.05755e+06	2.20458e+06	1.69172e+06	1.42374e+06	1.98615e+06	1.60567e+06	1.88405e+06	1.77049e+06	1.99147e+06	1.91738e+06	1.85439e+06	1.88576e+06	1.17551e+06	1.42998e+06	1.55343e+06	1.56272e+06	2.09063e+06	1.28095e+06	1.54742e+06	1.08237e+06	2.30866e+06	2.07331e+06	1.60833e+06	1.55146e+06	2.15011e+06	1.79176e+06	1.12776e+06	1.72744e+06	1.57396e+06	1.27241e+06	1.53254e+06	1.48175e+06	1.57229e+06	2.05867e+06	1.78905e+06	1.9088e+06	1.31955e+06	1.37582e+06	932458	1.8359e+06	1.3824e+06	1.96833e+06
Organismal Systems	Endocrine system	ko04614	Renin-angiotensin system	2497.1	4172	2754	1245.05	168.2	509	835.85	1083.5	2192.5	71.9	158.95	1278.5	8454.85	216.5	994.8	5497.85	2498.9	211.7	91.7	354.8	2218.15	3693.55	4591	194.85	6849.9	1494.1	610.6	2176	188.55	1254.15	4785.55	1378.3	5483.75	306.1	1369.3	2981.45	8019.15	1923.15	97.5	2652.25	3097.75	1952.7	2957	9895.65	697.6
Metabolism	Amino acid metabolism	ko00260	Glycine, serine and threonine metabolism	1.74979e+06	1.52132e+06	1.7009e+06	1.7555e+06	1.90572e+06	1.80293e+06	1.18927e+06	1.70146e+06	1.49602e+06	1.58337e+06	1.41562e+06	1.92308e+06	1.69194e+06	1.56592e+06	1.65009e+06	1.09658e+06	1.26766e+06	1.87886e+06	1.2842e+06	1.77257e+06	1.2778e+06	1.52545e+06	972361	2.73283e+06	1.80586e+06	1.34123e+06	1.29442e+06	1.95147e+06	1.5079e+06	960996	1.54553e+06	1.44205e+06	1.06628e+06	1.31301e+06	1.38899e+06	1.38995e+06	1.9056e+06	1.74988e+06	1.63136e+06	1.20954e+06	1.2517e+06	780365	1.61709e+06	1.36787e+06	1.84195e+06
Metabolism	Biosynthesis of other secondary metabolites	ko00405	Phenazine biosynthesis	117644	69100.6	104976	133189	132396	128886	98338.9	71482.7	120730	85417.5	79830.1	149953	107001	97953.1	92289.8	69759	95004.6	136937	82540.6	144048	101537	122316	68048.2	194901	106616	67019.9	85656.6	112188	59604.2	54784.4	120747	83214.2	73154.5	80853.2	113354	109647	123380	141226	110005	95774.4	83781.1	40283.4	87632.9	103785	137673
Metabolism	Biosynthesis of other secondary metabolites	ko00950	Isoquinoline alkaloid biosynthesis	119047	58943.6	96068.6	84420.9	69568.9	109339	87333.1	101322	88160.2	82056.9	63412.4	108848	93536.6	76317	88625.4	52957.3	55526.4	129210	72996.4	78585.5	70782.5	94473.4	56952.2	201453	117477	68329.8	77251	116105	75990.9	50948.8	56512	69918.3	77969.4	60313.3	80210.6	79457.9	124543	105194	81875.1	61390.5	53908	26454.4	78853.3	88673.4	105519
Metabolism	Metabolism of terpenoids and polyketides	ko00909	Sesquiterpenoid and triterpenoid biosynthesis	0.02	19583.3	1	98	2.66	2	8	4.66	13.32	10	1434.32	4	1675.66	248.02	11	89.68	2	3	1	7	2	42	1	2	3	5.66	11	44	232.98	1	46.66	4179.34	8	722.34	11	5	6	14.66	9	252	55.32	12	1386.66	3	48.34
Metabolism	Nucleotide metabolism	ko00230	Purine metabolism	2.93063e+06	2.53089e+06	2.64399e+06	3.07423e+06	3.74849e+06	2.62488e+06	2.2157e+06	3.08734e+06	2.63429e+06	3.06312e+06	2.55915e+06	3.04996e+06	2.81797e+06	2.81496e+06	2.81328e+06	1.83964e+06	2.17955e+06	2.37082e+06	2.56184e+06	3.24715e+06	2.17471e+06	2.54434e+06	1.74443e+06	3.47738e+06	3.1465e+06	2.41052e+06	2.45721e+06	3.37158e+06	2.82887e+06	1.74637e+06	2.53718e+06	2.40745e+06	2.04372e+06	2.34292e+06	2.50269e+06	2.51538e+06	3.26373e+06	2.99628e+06	2.87037e+06	2.14207e+06	2.09643e+06	1.44648e+06	2.8624e+06	2.23333e+06	3.27441e+06
Metabolism	Lipid metabolism	ko00100	Steroid biosynthesis	1	9797.67	0.02	50	5.33	1	7	2.33	1.66	6	715.66	4	842.33	112.01	7	44.34	2	5	3	3	0.02	21	1	6	8	10.33	1	5	115.99	3	24.33	2089.67	11	361.67	2	4	5	8.33	1	125	27.66	9	694.33	4	6.67
Metabolism	Amino acid metabolism	ko00330	Arginine and proline metabolism	677731	612305	690239	654551	776836	736920	534702	691609	561890	791608	701281	746761	688677	759495	811661	391862	495005	802349	509295	635698	469856	580455	475063	1.21501e+06	702112	645407	554548	655347	575001	448114	535153	549690	491721	575931	517614	540680	704535	720354	684764	470899	462479	277934	621530	536040	711197
Metabolism	Xenobiotics biodegradation and metabolism	ko00624	Polycyclic aromatic hydrocarbon degradation	116.84	12.25	0.02	14.45	101.64	0.28	5685.38	4	6.28	52.28	1484.56	400.95	2567.79	81.97	196.28	0.02	6.86	10.58	6.28	9.54	0.58	230.12	2.28	70	29.72	2629.71	74.98	11.72	442.18	3932.49	42.9	604.86	1204.43	33.22	69.24	67.14	7.72	114.25	3.16	622.28	122.22	3761.5	235.42	10.86	13.72
Metabolism	Energy metabolism	ko00190	Oxidative phosphorylation	1.838e+06	1.83448e+06	1.66093e+06	1.87962e+06	2.21886e+06	1.52137e+06	1.179e+06	1.40046e+06	1.56167e+06	1.89432e+06	1.53376e+06	1.79953e+06	1.77664e+06	1.87411e+06	1.60141e+06	1.18446e+06	1.36804e+06	1.39307e+06	1.24833e+06	1.86979e+06	1.37986e+06	1.47911e+06	1.0588e+06	2.08772e+06	1.83639e+06	1.41662e+06	1.26497e+06	1.80088e+06	1.4224e+06	1.05156e+06	1.61123e+06	1.47725e+06	1.02855e+06	1.31538e+06	1.4399e+06	1.45282e+06	2.05216e+06	1.85491e+06	1.78616e+06	1.2411e+06	1.33672e+06	706340	1.45862e+06	1.49017e+06	1.85037e+06
Metabolism	Metabolism of cofactors and vitamins	ko00730	Thiamine metabolism	973013	738756	864340	1.12486e+06	1.2149e+06	898930	639580	882828	912181	908031	794268	1.04143e+06	884473	894148	845420	636078	789709	775374	698406	1.04091e+06	739660	886227	580909	1.21221e+06	1.04385e+06	659091	696377	1.08526e+06	808732	540070	939958	740313	524987	729432	808656	884747	1.03125e+06	1.02878e+06	976968	761721	740289	347249	808927	773511	1.11386e+06
Metabolism	Amino acid metabolism	ko00400	Phenylalanine, tyrosine and tryptophan biosynthesis	1.43532e+06	1.13943e+06	1.37199e+06	1.62358e+06	1.80521e+06	1.56569e+06	1.15338e+06	1.05384e+06	1.38525e+06	1.36314e+06	1.15223e+06	1.7061e+06	1.36463e+06	1.31759e+06	1.30989e+06	934302	1.13666e+06	1.5714e+06	1.03785e+06	1.73648e+06	1.12133e+06	1.40636e+06	830380	2.36209e+06	1.54992e+06	1.07072e+06	1.1415e+06	1.70369e+06	859265	799057	1.38681e+06	1.02108e+06	862760	1130389	1.27581e+06	1.35568e+06	1.58721e+06	1.57818e+06	1.42367e+06	1.11033e+06	1.07646e+06	602315	1.1209e+06	1.16718e+06	1.68642e+06
Metabolism	Xenobiotics biodegradation and metabolism	ko00625	Chloroalkane and chloroalkene degradation	112197	184128	148239	171272	277830	80410.9	70878.6	232197	123500	180989	121117	110220	113286	162055	115196	76942.5	102174	26448.6	131730	167973	85813.4	87982.2	66262.8	54723.4	164612	149387	143769	190573	249587	104990	117999	103453	71588.2	128205	106981	129845	158008	101291	151642	74188.4	107504	60474.8	197764	97458.6	170568
Cellular Processes	Cellular community - prokaryotes	ko02025	Biofilm formation - Pseudomonas aeruginosa	192087	106334	148068	230595	214248	176241	182771	138394	188536	293816	279065	263688	415940	283097	306571	120817	174660	143542	161388	210173	155060	254545	179035	224986	229213	216585	120813	198192	114559	148571	188863	340524	151506	198133	202932	175757	207172	239561	216971	252520	136920	130138	170186	141102	268587
Environmental Information Processing	Membrane transport	ko02060	Phosphotransferase system (PTS)	729798	590074	1.07977e+06	1.47136e+06	1.14237e+06	2.01932e+06	706821	1.34667e+06	565653	1.12641e+06	1.0454e+06	1.38744e+06	852633	1.2264e+06	1.46384e+06	260857	510253	2.61737e+06	914806	776910	503820	735814	460154	4.0207e+06	919194	1.18381e+06	579148	1.90581e+06	1.38633e+06	705275	527864	909317	685295	817902	789731	685372	1.20489e+06	924298	849434	500958	370001	889331	949096	569582	761770
Metabolism	Amino acid metabolism	ko00350	Tyrosine metabolism	252028	245835	260306	272430	320067	238362	233158	341556	226742	274410	232423	275082	276257	270345	258740	148592	187137	224213	250160	275491	198992	214901	157225	332342	312476	249599	236108	290718	336875	193333	202337	237055	205127	209600	219515	214544	323371	265268	252873	188192	179098	135081	303609	212201	296954
Organismal Systems	Aging	ko04212	Longevity regulating pathway - worm	288801	266597	264925	309524	319439	256434	260835	280598	260410	306990	305028	317780	322859	306771	321660	192166	226638	235925	250070	318908	238697	253575	196904	332664	314089	273374	264394	317329	236944	175386	259354	244178	259140	253662	237987	241016	336975	309631	294572	237546	211798	164954	262400	207195	300480
Organismal Systems	Digestive system	ko04978	Mineral absorption	2176.5	1734.25	11273.5	4003.34	1856.47	266.7	2591.15	12403.1	1370.67	1403.33	2702.12	11387.5	2651.43	577.45	749.81	1879.63	2175	2337.86	4521.17	7221.5	2665.09	8832.5	5446.16	5190.3	6350.6	6735.25	746.78	2647.33	682.64	2812.65	1272.69	1148.6	1111.91	8525.31	1850.49	10018.3	6231.13	2717.99	3941.83	2427.95	3150.83	8235.1	2023.34	5657	3297.76
Metabolism	Carbohydrate metabolism	ko00630	Glyoxylate and dicarboxylate metabolism	1.44612e+06	1.3549e+06	1.44065e+06	1.28304e+06	1.39421e+06	1.55796e+06	992598	985384	1.20332e+06	1.38027e+06	1216666	1.54693e+06	1.39837e+06	1.38562e+06	1.47003e+06	841958	989862	1.77088e+06	876464	1.28035e+06	1.01887e+06	1.21025e+06	827629	2.62657e+06	1.38448e+06	1.13876e+06	1.11258e+06	1.48109e+06	832337	772044	1.13847e+06	1.10014e+06	900483	993903	1.1106e+06	972010	1.52123e+06	1.51611e+06	1.29374e+06	952073	944659	488836	1.06654e+06	1.15457e+06	1.3918e+06
Cellular Processes	Cell motility	ko02030	Bacterial chemotaxis	518447	321020	312438	612988	566678	345219	280603	257795	437976	531133	406409	353171	736546	460538	533386	387316	469427	90521.3	301817	413835	348128	798244	355076	197350	632667	290710	260077	599824	197848	289749	395007	665624	115888	357743	596851	513178	362913	622461	501325	761282	327422	103879	551001	281598	947882
Environmental Information Processing	Signal transduction	ko04013	MAPK signaling pathway - fly	31121.9	29005.3	20617.2	10655.4	7110.89	4318.18	34827.4	15353.4	18222.5	39415	38959.9	25942.7	45716.4	35969.2	39449.1	14074.1	15961.8	12666.6	24172.7	18583.2	27812.4	19100.4	23594.1	4178.58	23456.2	35041.7	27757.5	7530.47	6004	14491.2	13861.7	30338.9	46432	27083.7	22295.8	8307.79	40736.2	27781.1	23987.5	22241.6	13209.6	26402.8	12454.4	23258.1	12849.8
Human Diseases	Endocrine and metabolic disease	ko04931	Insulin resistance	195010	195363	198963	235071	305309	219814	127832	184213	188524	205200	170562	226728	183381	197852	196571	139755	171994	210606	145289	222607	152080	194479	118697	311479	220763	161884	160392	254208	177611	124807	209155	144578	99451	162518	171159	185454	221910	208684	212166	156435	165461	94119.2	194176	163316	246129
Metabolism	Amino acid metabolism	ko00290	Valine, leucine and isoleucine biosynthesis	848694	791073	815739	1.03697e+06	1.26635e+06	826203	747811	647203	852985	977871	780585	980629	831812	933651	846613	574067	687963	724293	637417	1.06183e+06	625822	812413	527825	1.11163e+06	968800	750842	785979	1.11391e+06	570950	543476	837722	645748	574512	712659	786971	814762	962953	882855	925112	658594	668274	361187	721702	657002	1.02471e+06
Cellular Processes	Cellular community - prokaryotes	ko02024	Quorum sensing	2.40224e+06	2.42769e+06	2.5365e+06	2.64312e+06	3.45241e+06	2.50413e+06	2.16393e+06	2.463e+06	2.13792e+06	2.88564e+06	2.35865e+06	2.83608e+06	2.35525e+06	2.54301e+06	2.63477e+06	1.52194e+06	1.89595e+06	2.32835e+06	2.29343e+06	2.88561e+06	1.61139e+06	2.28366e+06	1.40712e+06	3.58348e+06	2.8016e+06	2.36072e+06	2.36343e+06	3.20104e+06	2.10358e+06	1.58479e+06	2.27362e+06	2.15775e+06	1.79442e+06	2.19896e+06	2.20546e+06	2.31177e+06	2.70243e+06	2.26958e+06	2.51806e+06	1.77915e+06	1.83566e+06	1.28768e+06	2.81801e+06	1.78571e+06	3.18629e+06
Metabolism	Carbohydrate metabolism	ko00040	Pentose and glucuronate interconversions	835416	687804	817820	734635	885925	746745	400662	596400	611384	832165	630271	682979	855033	717535	789412	387064	504001	925979	444905	644498	448412	675587	456106	1.29819e+06	803827	582987	547345	671857	522192	510502	447466	716223	373161	482650	739898	485574	787086	750521	658953	481064	453072	267026	706547	729561	928363
Metabolism	Lipid metabolism	ko00140	Steroid hormone biosynthesis	59934.8	29647.8	25335.2	11191.1	1625.05	5863.02	5523.07	19678.8	27761.3	19741.5	19274.7	17164.2	32175.3	17958.1	19816.1	19992.5	17320.7	13437.4	2547.47	7792.56	23506.8	19161	15674	3006.88	36794.2	13263.3	11790.2	6814.98	5410.19	12971.3	15375	17999	14957.3	10467.2	20541.3	10913.7	38965.7	35606.3	19723.1	19164.8	16814	4240.99	13763.1	44872.7	15911.9
Metabolism	Carbohydrate metabolism	ko00053	Ascorbate and aldarate metabolism	166193	171520	170874	254128	230871	101718	210533	134876	134893	288377	273971	157871	243969	256585	260439	72473.6	126642	95820.8	156890	148047	98332.8	129730	143446	152301	207372	260548	189687	186510	105979	164805	114968	190655	190754	165710	184620	118631	180102	126734	191646	112084	103332	122752	164200	136251	188301
Human Diseases	Neurodegenerative disease	ko05010	Alzheimer disease	80362.8	73910.9	75592.1	86085.8	94542.1	77949.8	65271.4	81378.2	71021.7	81147.9	79288.6	89136.7	100519	81829.3	87395.4	57317.6	62768.1	72364.2	64878.8	90315.6	60429.1	71803.7	51219.3	108067	94652.2	72526.5	66865.8	94503.3	72422.3	48904.5	76689.3	82769.7	59564.7	69168.7	64158.9	70138.7	89786.4	85904.7	80292.4	66394.2	63976	44183	73477.6	56586.1	82660.6
Metabolism	Global and overview maps	ko01210	2-Oxocarboxylic acid metabolism	1.60402e+06	1.40283e+06	1.50668e+06	1.84941e+06	2.1331e+06	1.55622e+06	1.21712e+06	1.17301e+06	1.53074e+06	1.64022e+06	1.33867e+06	1.72005e+06	1.46529e+06	1.58361e+06	1.458e+06	1.04223e+06	1.25192e+06	1.415e+06	1.0993e+06	1.85894e+06	1.17729e+06	1.46663e+06	934749	2.16282e+06	1.78004e+06	1.25548e+06	1.30514e+06	2.02646e+06	1.04011e+06	953337	1.4954e+06	1.13944e+06	913844	1.21955e+06	1.41182e+06	1.44286e+06	1.71398e+06	1.66955e+06	1.65184e+06	1.19208e+06	1.21409e+06	592369	1.3556e+06	1.25235e+06	1.8718e+06
Metabolism	Amino acid metabolism	ko00220	Arginine biosynthesis	955409	752356	863735	1.04005e+06	1.19361e+06	892024	697232	737566	860828	967790	761276	987989	928535	899575	818983	611649	727558	798449	687018	1.02882e+06	678542	858350	536603	1.21378e+06	1.05646e+06	699738	708634	1.16287e+06	651159	549167	846087	752790	517342	706586	836082	863321	974267	965223	964179	708303	712393	339327	780127	773002	1.13144e+06
Human Diseases	Endocrine and metabolic disease	ko04932	Non-alcoholic fatty liver disease (NAFLD)	772	445	690	2222	152	46	225	129	82	557	310	910	17694	206	3268	331	703	22	56	54	60	350	89	183	874	1446	636	147	156	1116	239	16274	61	816	834	538	309	1124	359	3403	1564	386	894	106	63
Metabolism	Carbohydrate metabolism	ko00020	Citrate cycle (TCA cycle)	1.09295e+06	989446	1.03492e+06	866858	895252	1.07945e+06	728679	872028	826300	931016	884501	1.10542e+06	1.05608e+06	922856	1.04984e+06	628319	704581	1.28197e+06	685638	955547	767519	834364	619419	1.83989e+06	1.06982e+06	803668	731526	864146	726833	545241	818342	799758	740145	727355	764032	735228	1.16871e+06	1.11705e+06	954054	675426	683756	429158	879659	900783	918146
Environmental Information Processing	Signal transduction	ko04011	MAPK signaling pathway - yeast	7340.67	14526.2	8097.75	5824.85	574.9	1060.14	16128.3	7509.83	5863.8	1237.39	2985.94	15736.4	10329.2	760.87	1740.39	5988.09	5086.18	2379.54	15595.6	8784.52	17907.3	3813.31	3609.64	403.75	6100.61	3195.73	22255	2730.86	1798.75	4470.62	5864.03	4482.85	19055.3	1709.2	9004.87	3175.07	19226.1	12508.1	4891.58	8099.81	7502.02	6605.75	6572.37	3746.18	2681.28
Metabolism	Global and overview maps	ko01120	Microbial metabolism in diverse environments	8.4865e+06	7.62046e+06	8.30562e+06	9.48889e+06	1.04828e+07	8.36862e+06	6.37312e+06	8.27118e+06	7.25091e+06	9.0052e+06	7.87204e+06	9.07151e+06	8.71044e+06	8.50584e+06	8.79983e+06	5.04434e+06	6.30347e+06	8.33022e+06	6.56196e+06	8.88389e+06	5.81508e+06	7.46899e+06	5.03978e+06	1.24881e+07	9.18158e+06	7.36701e+06	6.8407e+06	9.81922e+06	7.29772e+06	5.4102e+06	7.17575e+06	7.31726e+06	5.53456e+06	6.70669e+06	7.2596e+06	7.03891e+06	9.05827e+06	8.41528e+06	8.48517e+06	6.05488e+06	5.94835e+06	3.86606e+06	7.88583e+06	6.59793e+06	9.38802e+06
Human Diseases	Neurodegenerative disease	ko05012	Parkinson disease	809	640	1451	2239	155	53	226	288	82	617	340	930	17766	209	3365	331	709	48	68	124	61	412	89	421	1486	2177	1057	177	171	1436	262	16333	64	825	936	701	421	1156	402	3404	1567	386	1957	209	112
Human Diseases	Endocrine and metabolic disease	ko04940	Type I diabetes mellitus	105446	90291.1	87528	90370.9	95074.9	80554.4	60428.4	87768.9	82793	99233.1	94449.7	92804.5	87247.9	98163.1	98631.6	65575.9	70313.3	77423.9	67909.7	92275.8	64081.3	80951.6	62323.8	109055	101915	78138.1	69109.4	98352.8	74578.6	49843.9	79113.5	70469.6	66823.4	77417.2	71633.6	72104.9	97010.7	96386.5	90373.8	69536.6	66875.8	39104.2	77002.9	75209.7	88749.8
Metabolism	Biosynthesis of other secondary metabolites	ko00960	Tropane, piperidine and pyridine alkaloid biosynthesis	192522	131589	183508	168311	161828	221392	152586	151698	158025	179911	156115	209203	175118	173847	196405	107233	121976	255086	123938	164376	131069	170167	116885	391370	208796	149179	142232	213891	113673	101286	126093	130602	130500	131572	144731	144882	207753	200516	167225	124560	114885	56834.3	144339	156628	190767
Metabolism	Xenobiotics biodegradation and metabolism	ko00621	Dioxin degradation	10078.9	4632.34	7878.05	15623.4	4063.38	12565	42073.8	42082	14387.2	4818.59	14340	23220.7	57863.2	5256.65	18978.8	12223.5	17315.2	9934.8	43574.5	51385	17137.7	11246.6	9252.72	902.09	12242.7	18413.2	25686.7	9920.27	40008.7	15202.7	12093.7	68161.7	32867.2	11384.6	25082.6	19039	24985.1	28451.8	5868.12	32007.5	11259.7	29894	35072.8	4709.25	24516.5
Organismal Systems	Endocrine system	ko04928	Parathyroid hormone synthesis, secretion and action	1	0.02	0.02	0.02	9	0.02	0.02	0.02	0.02	0.02	0.02	0.02	0.02	0.02	0.02	0.02	0.02	0.02	1	0.02	0.02	0.02	0.02	1	0.02	0.02	0.02	0.02	0.02	0.02	0.02	0.02	0.02	0.02	0.02	0.02	0.02	0.02	0.02	1	0.02	0.02	0.02	0.02	0.02
Metabolism	Biosynthesis of other secondary metabolites	ko00997	Biosynthesis of various secondary metabolites - part 3	0.02	0.02	923	1	0.02	0.02	0.02	0.02	9	0.02	71	148	0.02	2	369	0.02	4	9	83	1	0.02	1	0.02	0.02	97	0.02	0.02	8	0.02	11	7	0.02	1	0.02	66	74	0.02	0.02	0.02	0.02	2	0.02	485	88	516
Metabolism	Metabolism of cofactors and vitamins	ko00770	Pantothenate and CoA biosynthesis	1.03404e+06	943567	1.01829e+06	1.23948e+06	1.39285e+06	1.06872e+06	877479	961848	1.02789e+06	1.1762e+06	1.00962e+06	1.22409e+06	1.04846e+06	1.15624e+06	1.08493e+06	702063	855689	988289	833791	1.2629e+06	829351	1.00915e+06	678762	1.51363e+06	1.20093e+06	906340	912073	1.26692e+06	867252	626357	1.05411e+06	846593	757593	903103	946978	991705	1.20903e+06	1.13912e+06	1.13591e+06	837976	813784	480958	964379	821079	1.22917e+06
Cellular Processes	Cellular community - prokaryotes	ko05111	Biofilm formation - Vibrio cholerae	506975	382939	473564	415426	381442	464424	347563	371149	374906	672331	654400	521583	547486	689355	694553	275107	343907	558835	316398	402547	328444	447981	411839	802999	541788	502871	291561	455243	300558	332591	335195	434342	392544	457868	374290	356693	510776	528703	497269	375301	294520	239219	392052	393632	441024
Organismal Systems	Environmental adaptation	ko04714	Thermogenesis	147947	62675.6	100458	73025.4	66722.2	65314.8	53192.5	68512.4	90140.7	64146.7	50455.8	106774	122476	60866.1	59722.1	70081.1	71303.8	86963	49440	60861	94940.5	63115.2	59452.1	103598	84195.7	43667.9	70055.3	40483.2	57815.4	42180.4	92446.7	78358.7	72527.8	44184.6	74923.3	57312.6	122093	112173	73147	59388.2	76288.6	27110.4	58313.9	114614	81790
Human Diseases	Cardiovascular disease	ko05418	Fluid shear stress and atherosclerosis	325872	272812	299693	327843	392310	269157	233650	291360	279056	345830	294435	324036	313921	305043	302301	213233	251408	222223	232639	359873	224486	288262	194074	349484	354793	270321	262338	364334	234627	204957	288432	248846	191501	250073	266486	285833	328161	317890	321502	241520	246090	122704	266135	258028	346235
Metabolism	Xenobiotics biodegradation and metabolism	ko00622	Xylene degradation	10490.8	5724.94	8167.1	16118.2	6203.29	13250.2	58580.3	44936.8	14568.4	5952.85	19050.7	25406.9	65810	5607.62	20704.9	12272.9	17587	14466.2	48909.8	54230.4	18176.7	12212.2	9285.17	1100.49	12742.4	29361.7	29509.1	10294.9	44279	25521.3	12706.3	70967.8	42024.7	15249.9	27278.2	20857	29058.8	30090.5	6453.33	35978.4	11816.6	47723.5	38186.8	4741	24820.4
Metabolism	Metabolism of cofactors and vitamins	ko00750	Vitamin B6 metabolism	352037	264432	344571	330349	311027	410514	204779	311312	292358	314750	293861	379879	372131	340422	373760	216996	246607	468654	203763	302446	274831	298444	225090	678971	341095	283946	212023	309730	274226	182430	280926	296209	202577	259983	248224	267234	389780	400379	330726	252795	236540	141395	252215	285700	329738
Organismal Systems	Endocrine system	ko04910	Insulin signaling pathway	138516	155832	148088	156789	192539	183484	71223.6	110817	136786	142820	130145	172014	150041	144438	164060	93021.1	122798	201797	79947.6	136740	105137	139956	87306.6	289843	159898	111352	103924	163244	102361	88219.8	145022	106441	56401.5	114216	114681	122138	163625	160402	144290	119702	112782	67796.8	131685	126288	178370
Environmental Information Processing	Signaling molecules and interaction	ko04514	Cell adhesion molecules (CAMs)	0.02	1	0.02	1	87	0.02	1	25	0.02	3	0.02	19	8	0.02	3	2	0.02	39	17	5	0.02	0.02	0.02	0.02	5	0.02	3	2	9	55	4	2	7	5	3	3	21	1	2	5	0.02	4	2	0.02	0.02
Environmental Information Processing	Signaling molecules and interaction	ko04512	ECM-receptor interaction	0.02	1	0.02	1	87	0.02	1	25	0.02	3	0.02	19	8	0.02	3	2	0.02	39	17	5	0.02	0.02	0.02	0.02	5	0.02	3	2	9	55	4	2	7	5	3	3	21	1	2	5	0.02	4	2	0.02	0.02
Cellular Processes	Cellular community - eukaryotes	ko04510	Focal adhesion	0.02	1	0.02	1	87	0.02	1	25	0.02	3	0.02	19	8	0.02	3	2	0.02	39	17	5	0.02	0.02	0.02	0.02	5	0.02	3	2	9	55	4	2	7	5	3	3	21	1	2	5	0.02	4	2	0.02	0.02
Cellular Processes	Cell motility	ko04810	Regulation of actin cytoskeleton	0.02	1	0.02	1	87	0.02	1	25	0.02	3	0.02	19	8	0.02	3	2	0.02	39	17	5	0.02	0.02	0.02	0.02	5	0.02	3	2	9	55	4	2	7	5	3	3	21	1	2	5	0.02	4	2	0.02	0.02
Environmental Information Processing	Signal transduction	ko04075	Plant hormone signal transduction	101.4	681.6	70.2	157.6	80.2	1.4	1	751.2	147.6	414	7	84.8	1.8	80.2	133.2	3.8	37	82	941.4	1383.2	0.6	518	0.8	1980.6	114.4	178.6	210.6	815.4	115.2	902.8	126.2	2.8	34.4	2.2	295.2	221.2	739	52.4	17.8	14	6.6	0.4	65	27.4	28.2
Cellular Processes	Cell growth and death	ko04110	Cell cycle	0.02	0.02	3	8	3	3	3	2	19	0.02	2	14	7	4	0.02	0.02	1	9	6	2	2	2	1	0.02	0.02	0.02	2	6	1	0.02	0.02	0.02	3	14	9	1	1	1	9	0.02	0.02	4	4	2	3
Cellular Processes	Cell growth and death	ko04111	Cell cycle - yeast	0.02	0.02	3	8	3	3	3	2	19	0.02	2	14	7	4	0.02	0.02	1	9	6	2	2	2	1	0.02	0.02	0.02	2	6	1	0.02	0.02	0.02	3	14	9	1	1	1	9	0.02	0.02	4	4	2	3
Metabolism	Metabolism of other amino acids	ko00430	Taurine and hypotaurine metabolism	247288	181251	215738	236570	278492	143786	175808	292555	198959	264942	216419	208955	213837	242899	210956	145487	159984	106243	189679	246848	138271	197988	135904	162345	250010	206392	186381	284452	249680	145475	182111	181796	169902	200890	197648	205435	241985	193947	228200	155749	159903	105536	244241	181327	236127
Cellular Processes	Cell growth and death	ko04214	Apoptosis - fly	47992.1	39359.8	50920.6	26530.1	27906.9	47715.4	43483.1	40704.4	31033.5	26579.1	30818	59935.1	51504.3	26073.9	46284.1	22897.6	20625.2	69737	38840.8	38712.5	33888.3	33201.1	19361.3	93528.6	43631.2	33982.6	42826.7	26313.5	15034.8	26062.7	24310.5	41498.2	45211.5	33673.3	33958.7	33083.9	57646.5	45965.8	28610.3	25605.1	23779.8	29850.5	32498.8	39970	43769.7
Metabolism	Amino acid metabolism	ko00360	Phenylalanine metabolism	372922	272635	380786	323722	190765	413353	322578	325738	285874	243865	265267	401866	430900	243672	346667	203956	249769	468726	234486	335426	267779	305631	199619	682044	380051	294034	248115	441313	224245	232414	261799	355172	235166	226723	275754	293465	376630	406505	318417	269383	236963	150545	285335	299049	368637
Metabolism	Energy metabolism	ko00680	Methane metabolism	1.48649e+06	1.22089e+06	1.35825e+06	1.68865e+06	1.93422e+06	1.22596e+06	955456	1.44498e+06	1.28093e+06	1.52587e+06	1.32475e+06	1.49459e+06	1.45443e+06	1.40527e+06	1.39098e+06	907081	1.11873e+06	1.01262e+06	1.1568e+06	1.6404e+06	1.0098e+06	1.25459e+06	854476	1.52131e+06	1.63558e+06	1.19128e+06	1.07998e+06	1.76136e+06	1.30196e+06	910531	1.30025e+06	1.2581e+06	835222	1.1515e+06	1.26489e+06	1294342	1.50957e+06	1.41173e+06	1.48161e+06	1.06481e+06	1.07097e+06	669558	1.41309e+06	1.12151e+06	1.70767e+06
Metabolism	Energy metabolism	ko00910	Nitrogen metabolism	693499	601991	639950	731537	830462	547404	665757	510399	641761	761424	665081	734489	728313	774302	701011	419318	534142	459574	520140	759249	488567	619149	451077	715328	734899	636692	677480	798616	418824	427103	624249	568518	554379	558121	601381	559770	749619	675874	713630	509761	503062	273069	503359	523385	736383
Organismal Systems	Development and regeneration	ko04361	Axon regeneration	42119.6	39125.3	27003.8	22770.1	28371.1	13332.6	11015.3	10598.6	25589.2	28237.3	30789.1	23292	28627.2	41753.1	28972.3	20261.4	19050.1	5693.29	10032.4	33143.1	23555.5	15511.2	18231.5	9844.38	30104.2	31597.8	18625.7	38616.1	20747.3	18823.4	23215.2	17978.3	16179.6	19237.8	13045.5	17184.4	35818.8	34155.9	31015.1	16736.7	22914.1	9356.12	12839.7	15087.7	16889.9
Environmental Information Processing	Signal transduction	ko04072	Phospholipase D signaling pathway	42119.6	39125.3	27003.8	22770.1	28371.1	13332.6	11015.3	10598.6	25589.2	28237.3	30789.1	23292	28627.2	41753.1	28972.3	20261.4	19050.1	5693.29	10032.4	33143.1	23555.5	15511.2	18231.5	9844.38	30104.2	31597.8	18625.7	38616.1	20747.3	18823.4	23215.2	17978.3	16179.6	19237.8	13045.5	17184.4	35818.8	34155.9	31015.1	16736.7	22914.1	9356.12	12839.7	15087.7	16889.9
Human Diseases	Cancer: overview	ko05231	Choline metabolism in cancer	45076.1	40658.3	28319.7	23167.5	28427.3	13392.6	11099	13145	25644	28508.5	30829.4	24507.1	29325.2	41801.2	29415.6	20343.8	19195.5	5931.04	10141.4	33671.1	23731.8	16136.5	18280.5	9975.38	31391.3	31695.3	19783.2	39010.6	21246.4	19357.6	25889.7	18537.3	17481.1	19420.5	13576.2	17850.6	37085.8	34442.6	31337.3	17114.1	23222.8	9433.62	13488.2	16010.3	17812
Organismal Systems	Aging	ko04213	Longevity regulating pathway - multiple species	124789	119748	106937	105223	100563	81789.7	89815.3	99392.8	94755.6	121221	119275	133250	140806	118911	121442	74865.2	83481.4	82956.2	86923.2	95595.2	99461.5	96095.7	78042.2	116119	118945	102047	98329.3	108649	80809.9	67436	94633.7	94481.9	102662	90331	86612.5	78380	145912	119214	115820	89755.4	83760	60952.1	90703.9	86808.1	107395
Genetic Information Processing	Replication and repair	ko03450	Non-homologous end-joining	222	2467.25	5462	303.75	101	144.5	51.5	2914.5	45.5	696	339.5	417.75	1142.75	98.25	595	811	302.5	354.5	1246	169.5	97.5	711.5	43	770.5	1514	2691.75	1684	2136	405	1721.25	594	343	54.25	254.5	2995.5	2123	670	223.25	331	264.5	172.5	40.5	3292.5	2060	3323
Metabolism	Metabolism of other amino acids	ko00450	Selenocompound metabolism	615940	524782	562091	655881	810259	530258	487874	703832	526841	701694	537254	637320	594562	612065	600073	349983	431013	454173	554582	670527	407157	531372	349981	713060	657985	548111	534427	661469	626011	377176	477509	521328	447080	500847	567188	564412	689079	579479	605034	431157	404288	288365	608059	465480	724639
Cellular Processes	Cell growth and death	ko04216	Ferroptosis	181679	83926.4	125977	85518.9	72405.1	69664.3	59805.1	80057.5	105761	86577.8	71485.4	122601	141901	79913	77085.2	87525.6	87814.5	95657.6	57263	73851.7	117667	80809.5	79919	106218	106459	58651.6	82071.3	54737	63249.2	53632	105995	87461.1	90425.2	57123.6	86898.3	66498.6	153559	138881	91693.4	75218.3	91270.5	34758.2	81005.8	139357	99065.8
Organismal Systems	Environmental adaptation	ko04626	Plant-pathogen interaction	320421	243529	253732	303097	282300	224022	190407	223962	255891	264673	252936	269864	317978	265829	277601	204654	240215	160066	180284	263573	227369	320111	196252	250038	315997	220759	202500	325414	180687	163154	254941	275606	167273	213521	258657	236257	275324	331875	277618	284648	213648	103269	224168	207847	341163
Environmental Information Processing	Signal transduction	ko04150	mTOR signaling pathway	0.02	3	9	0.02	0.02	0.02	0.02	0.02	0.02	0.02	3	0.02	0.02	0.02	0.02	0.02	11	0.02	0.02	0.02	0.02	0.02	0.02	0.02	0.02	0.02	0.02	6	108	0.02	1	0.02	0.02	0.02	0.02	1	0.02	31	0.02	0.02	0.02	0.02	18	2	0.02
Genetic Information Processing	Transcription	ko03022	Basal transcription factors	6	50.25	9	37.33	83.5	9.5	45.31	43.69	70	40.5	111.81	57.56	84.94	39.25	44.5	55.15	11	114.08	82.62	29	17.08	27.15	13.58	13	78.5	54.75	152.81	25.5	62	32.25	27.08	3.5	37.25	194.69	64.38	20	84.58	23.75	24.5	23.31	3.5	94.73	82.5	22.5	31.5
Metabolism	Glycan biosynthesis and metabolism	ko00601	Glycosphingolipid biosynthesis - lacto and neolacto series	781.2	0.02	1858	207	0.2	63.8	0.02	182	0.02	11.6	3.6	63.6	68.4	0.6	2	102.4	3.8	0.02	7.8	21.6	715	929.6	75	0.6	706.2	531.2	0.02	26.8	600.8	588.8	0.02	141	157.6	0.6	3	61.6	0.2	249	41.2	1191.8	194.8	12.2	25.4	3157.2	180.4
Metabolism	Xenobiotics biodegradation and metabolism	ko00627	Aminobenzoate degradation	61261.5	38767.9	62903.6	89307.5	89519.9	105930	56419.6	102339	54021.3	118465	100788	77081.9	83786.9	106672	120511	37560	44609.1	133359	75031	56402.2	39274.1	54190.3	49816.9	190501	78359.1	89216	51923.2	108129	109153	51742.1	40718.6	72847.4	56949.3	84303.1	48431.2	67234.2	89006.9	68112.4	79262	53575.7	33778.8	76491.3	119963	38013	77185
Metabolism	Amino acid metabolism	ko00380	Tryptophan metabolism	189088	163011	154605	144159	138004	129758	144816	140024	147968	158714	159346	165156	215600	142317	179047	102720	110865	151514	136501	150256	107220	121641	85928.5	209956	171847	145441	172499	208042	100491	92710.5	124981	144540	140630	126632	126865	108707	200426	145915	146335	113477	100370	101433	164861	130346	161176
Metabolism	Biosynthesis of other secondary metabolites	ko00232	Caffeine metabolism	1	6	0.02	2	5	0.02	4	2	1	3	3	4	7	3	3	0.02	2	4	3	1	0.02	1	1	6	8	9	1	5	0.02	3	1	0.02	7	1	1	2	2	1	1	0.02	1	4	1	4	4
Organismal Systems	Immune system	ko04640	Hematopoietic cell lineage	1	6	0.02	2	5	0.02	4	2	1	3	3	4	7	3	3	0.02	2	4	3	1	0.02	1	1	6	8	9	1	5	0.02	3	1	0.02	7	1	1	2	2	1	1	0.02	1	4	1	4	4
Metabolism	Metabolism of other amino acids	ko00410	beta-Alanine metabolism	203433	157016	194771	293041	278561	192774	157273	134253	193746	352787	295429	204365	252886	311976	290267	125972	173863	199498	123522	201681	130000	235258	174194	330388	255071	225407	149347	249834	103179	139656	175181	199914	158510	202090	201917	185220	196637	213999	253765	177201	139478	59148.9	144781	170225	235438
Metabolism	Xenobiotics biodegradation and metabolism	ko00362	Benzoate degradation	157151	137906	226070	217707	149298	245710	311197	277845	158742	169593	186215	254710	284698	164622	217166	124357	155671	256498	205487	238518	148938	196836	114936	401156	188792	220270	207485	276632	186164	161112	178880	264031	196118	179462	182644	191456	208181	210253	196027	177452	146007	159694	193034	144372	227291
Metabolism	Metabolism of cofactors and vitamins	ko00760	Nicotinate and nicotinamide metabolism	860621	689185	721573	917743	999077	792819	544138	675766	771720	897204	824421	866395	854717	882395	863672	547259	659570	718252	589574	864656	627511	753080	545263	1.0831e+06	891351	674593	592171	1.03776e+06	671282	480234	775027	674507	521559	661096	675310	663665	876101	880290	827465	643243	616351	360280	700404	610163	900634
Metabolism	Xenobiotics biodegradation and metabolism	ko00791	Atrazine degradation	6458.77	4495.25	10928	20756.3	75719.9	8876.92	16977.7	9047.01	7611.92	68476.4	14482.3	7656.89	33186.5	26196.8	9259.9	3080.51	11568.8	2749.37	19804.4	25397.7	2418.35	21960.6	5458.93	11199	18528.6	26767	7331.37	16641.6	11555.9	27705.1	8500.25	32442.3	2746.67	14039.6	37034.7	26696.7	7353.07	5786.74	22766.7	9434.42	11084.1	7373.05	14493.1	27484.3	29496.1
Organismal Systems	Immune system	ko04624	Toll and Imd signaling pathway	0.02	3544	989	58	0.02	45	0.02	0.02	0.02	0.02	17	341	1	49	0.02	129	242	5	221	0.02	34	574	3	1	136	1	0.02	26	317	2	0.02	17	0.02	64	1607	2	0.02	457	1	112	500	11	0.02	103	8
Environmental Information Processing	Signal transduction	ko04070	Phosphatidylinositol signaling system	163511	147326	134949	149382	187082	103054	92434.7	149729	131607	165156	141191	153233	151363	173669	145186	96440.5	103650	90312.5	118674	162018	112946	110700	88280.7	130514	160220	131450	113448	164859	165358	92610.4	119182	119686	100310	120220	114479	118280	183907	149383	148329	100076	107150	80106.7	138926	108592	156984
Human Diseases	Infectious disease: bacterial	ko05120	Epithelial cell signaling in Helicobacter pylori infection	161842	147042	164544	183900	250045	189544	128835	95239.1	145533	207974	146996	182738	158190	169731	161289	107473	131755	192214	109820	190891	117508	163393	97509.4	305090	181343	139667	126461	204261	79515.1	110512	153511	120960	88520.8	126245	153433	162705	161452	177860	175251	120048	126999	55621.3	104738	144336	194373
Metabolism	Lipid metabolism	ko00072	Synthesis and degradation of ketone bodies	46495.1	43956.6	51127.5	58750.9	22058.5	61094.1	47002.2	103376	38963.5	19664.6	27239.8	59222.1	79873.8	28508.1	42409.8	31772	37736.6	66622.4	63606.4	41366.3	35974.4	49892.7	17312.4	96846.2	41936.5	30489.5	49988.2	102122	94569	19490	49788.8	82257.5	35119	36442.2	41606.2	39687.8	73322.4	43811.5	44835.9	46030.5	34165.7	37372.7	86367.3	31630	62514.2
Metabolism	Lipid metabolism	ko00071	Fatty acid degradation	306478	268161	278057	334702	355558	196882	192521	295862	249051	341191	304162	282842	356186	360698	300267	179391	229437	174392	211971	252206	223517	233534	194750	252890	310380	267179	235126	328289	308573	189618	259530	276573	205799	246233	234440	212382	339207	273909	304841	213876	211749	134801	271534	227987	311617
Metabolism	Energy metabolism	ko00196	Photosynthesis - antenna proteins	0.02	96	0.02	36	0.02	12	36	0.02	0.02	36	36	0.02	12	24	48	0.02	0.02	0.02	0.02	24	0.02	240	0.02	0.02	0.02	12	0.02	0.02	84	0.02	0.02	0.02	48	12	0.02	24	36	48	0.02	24	0.02	48	12	0.02	24
Genetic Information Processing	Folding, sorting and degradation	ko04122	Sulfur relay system	451079	390662	410026	550891	615972	439337	364994	387081	439783	651951	576026	560709	521036	645958	588752	300542	404763	353776	384421	538548	352393	466392	350434	577620	545725	467232	354864	533105	379455	295958	456910	446107	318286	456525	406149	424188	521016	505386	538366	417811	356191	228813	372978	318420	556912
Organismal Systems	Aging	ko04211	Longevity regulating pathway	38462.5	43531.5	28715	16480.3	7685.79	5378.32	50955.7	22863.3	24086.2	40652.4	41945.8	41679	56045.6	36730.1	41189.5	20062.2	21048	15046.1	39768.3	27367.7	45719.7	22913.8	27203.8	4582.33	29556.8	38237.4	50012.5	10261.3	7802.75	18961.8	19725.7	34821.7	65487.3	28792.9	31300.6	11482.9	59962.3	40289.2	28879.1	30341.4	20711.6	33008.5	19026.8	27004.3	15531
Organismal Systems	Endocrine system	ko04916	Melanogenesis	0.02	0.02	0.02	0.02	1	0.02	0.02	0.02	0.02	0.02	0.02	0.02	238	0.02	0.02	0.02	0.02	0.02	0.02	0.02	0.02	0.02	0.02	0.02	0.02	0.02	0.02	0.02	0.02	0.02	0.02	0.02	0.02	1	1	0.02	0.02	0.02	0.02	1	0.02	0.02	0.02	0.02	0.02
Metabolism	Global and overview maps	ko01220	Degradation of aromatic compounds	132227	170703	173356	208679	293144	175925	233557	277010	148425	237883	198385	185964	318548	213549	214357	100116	144505	159757	196946	239883	146735	125864	109372	216727	195896	229184	170794	171521	304359	196002	154608	299516	169685	162886	169373	158584	210635	202982	182117	167984	137933	176634	235756	131342	199643
Organismal Systems	Digestive system	ko04976	Bile secretion	0.02	0.25	0.02	0.75	0.02	0.02	0.02	0.02	0.02	0.02	0.02	3.25	2.25	0.25	0.02	2	0.02	0.02	0.02	0.02	0.02	0.02	0.02	0.02	0.02	1.25	0.02	0.02	0.02	0.25	0.02	0.02	1.75	0.02	0.02	0.02	9	0.25	0.02	1	0.5	0.02	0.02	0.02	0.02
Organismal Systems	Immune system	ko04622	RIG-I-like receptor signaling pathway	1842.92	2369.25	2967	4740.43	319.32	2064.39	2927	32659.4	248.64	915.89	788.59	784.16	10007.2	635.61	3591.39	209.9	1026.18	380.62	7866.01	1123.27	3108.37	960.46	189.47	711	822.86	3124.98	1579.8	630.11	34300.6	3176.37	479.28	10778.7	2904.59	2661.3	1225.75	985.32	5282.19	223.5	976.83	2491.7	752.61	8595.48	18836.2	806.93	1782.11
Genetic Information Processing	Translation	ko03013	RNA transport	153832	117529	127911	185461	217922	154327	73984	128866	134834	173409	135070	162120	136525	173479	145633	98341.5	121018	140450	105539	155385	110183	133817	85687	206759	161823	108483	82543.2	169673	151802	87676.4	140354	125596	53935.4	118742	118955	123673	165985	157347	153888	116185	113000	68986.5	132712	107701	180169
Metabolism	Carbohydrate metabolism	ko00660	C5-Branched dibasic acid metabolism	494604	432697	470290	588762	754580	506878	442296	400945	503097	664128	514988	592376	538524	599944	566408	314918	394236	486585	384650	606176	363689	504490	334977	749167	585857	472272	458943	610511	355580	328448	469692	401237	389431	442577	471080	480229	592608	526425	550316	393040	374944	223869	421769	415188	588348
Cellular Processes	Transport and catabolism	ko04146	Peroxisome	318385	202219	215219	239769	233820	131943	166503	182711	234855	243894	216408	260997	290006	235772	206551	164410	198726	129648	176444	216282	241417	198686	170977	141256	243569	168004	198811	199810	173996	133726	239433	200049	196614	171644	208770	167501	321514	274046	238235	193156	189299	121795	184334	232873	243805
Organismal Systems	Endocrine system	ko04917	Prolactin signaling pathway	44296.2	42849.9	43507.3	71795.3	111847	72096.2	30711.2	61534.4	48708.9	82335.3	50649.9	62887.8	41184	67547.3	59224.9	27011.7	39248.3	64558.5	54829.6	78431.5	28976.6	55272.2	26666.2	103094	69549.6	51203.1	42767.3	87720.8	70285.6	38611.6	42718.1	42250.6	23519.5	47328.3	53684.7	56230.8	57436.4	51890.8	60267.5	40530.7	33357.4	33615.1	55862.5	31535.6	73492.7
Metabolism	Lipid metabolism	ko00564	Glycerophospholipid metabolism	917623	769665	770865	999400	1.15054e+06	737753	576104	880327	783124	1.08421e+06	939955	916416	936261	1.04653e+06	979865	545086	695905	603279	671898	917880	616759	848610	597276	936150	973655	791778	647369	1.03522e+06	858634	555571	777047	792126	541840	760378	726051	734179	975297	894834	919816	720701	628963	431271	849005	657052	983767
Metabolism	Xenobiotics biodegradation and metabolism	ko00984	Steroid degradation	28	168.25	0.02	56.75	140	0.02	112	56	28	84	84	112.25	209.75	87.25	84	0.02	56	112	84	28	0.02	28	28	168	237.5	253.25	28	140	0.02	84.25	28	0.02	197.75	28	28	56	56	28.25	29.5	1.5	28.5	112	28	112	112
Metabolism	Metabolism of other amino acids	ko00472	D-Arginine and D-ornithine metabolism	10402	6798.25	26565.3	6743.25	565	39550.2	25859.7	49174.8	5156.66	1934.17	2931.66	29182.4	3769.58	1727.25	15772.2	3440.5	4804.5	57542.8	24489.8	15309	7148.67	14052.5	2431.5	89588	6055.33	12110.9	26201.7	31041.5	34805	3312.25	3955.5	9429.16	20608.8	8184.66	11942.8	11554.5	20135.2	12924.4	6814.5	2699.5	4137	2396.66	23450	14548	11044.2
Human Diseases	Infectious disease: viral	ko05168	Herpes simplex virus 1 infection	555	435	569	37	0.02	11	156	1	1	218	231	563	81	4	197	305	23	22	3	75	33	138	80	391	1368	0.02	0.02	66	79	484	42	181	0.02	758	2	423	8	1040	47	706	553	7	835	48	0.02
Metabolism	Metabolism of cofactors and vitamins	ko00740	Riboflavin metabolism	351635	272814	321200	328490	354049	344098	279386	259056	288707	355895	336714	404561	364872	311339	362625	203737	265621	339368	245561	315756	260668	349087	243681	508820	376462	282702	252585	326371	169359	197859	300776	314054	239441	270307	288791	287440	321735	370552	322239	277189	242065	130701	280093	269267	380849
Metabolism	Energy metabolism	ko00920	Sulfur metabolism	550824	516029	507972	685546	745225	441023	466729	511374	533561	1.02478e+06	907316	580135	844363	884774	904799	332217	502047	335962	441249	558017	444139	544110	546319	523294	680402	730632	434567	593550	436909	430739	488663	709201	485680	625535	540119	503995	570329	665290	762365	551544	402844	308193	499839	446741	651861
Environmental Information Processing	Membrane transport	ko02010	ABC transporters	3.95243e+06	4.50806e+06	4.71159e+06	5.32468e+06	8.0826e+06	4.51948e+06	4.1428e+06	4.45489e+06	4.11e+06	7.51606e+06	5.59738e+06	5.14472e+06	5.01038e+06	6.26846e+06	6.02111e+06	2.62417e+06	3.63773e+06	3.79145e+06	4.66137e+06	5.90226e+06	2.8166e+06	4.6766e+06	3.16388e+06	6.1764e+06	5.62925e+06	5.29978e+06	4.39767e+06	6.13566e+06	3.95472e+06	3.63064e+06	3.92636e+06	4.56705e+06	3.41983e+06	4.81886e+06	4.85816e+06	4.72202e+06	4.75225e+06	4.3386e+06	5.22229e+06	3.7055e+06	3.25818e+06	2.71373e+06	5.09761e+06	3.42606e+06	6.76625e+06
Metabolism	Metabolism of cofactors and vitamins	ko00785	Lipoic acid metabolism	88456.8	71092.9	56075.2	22944.1	14463.7	49800.2	21797.2	62838.8	47221.8	59882.4	63405.8	61382.3	89491.2	57415.4	75576.9	47249.8	36341.8	79244.5	33801.5	28618.7	54997.2	40158.2	40150.4	91329.5	63597.3	48749.3	27142.1	21069.3	52802.1	29162.7	37785.3	62212.1	57934.9	44245.5	33566.1	24058.7	88266	76904	46522.2	41257.9	36747	40028.9	56516.8	67277.4	36370.7
Environmental Information Processing	Signal transduction	ko02020	Two-component system	2.76359e+06	2.53052e+06	2.608e+06	3.01637e+06	3.51642e+06	2.41484e+06	2.08918e+06	2.57335e+06	2.32345e+06	4.30702e+06	3.74117e+06	2.71133e+06	3.95732e+06	3.78657e+06	4.04366e+06	1743893	2.35192e+06	2.15102e+06	2.19122e+06	2.70054e+06	1.89894e+06	2.97328e+06	2.28233e+06	3.21572e+06	3.32437e+06	3.07542e+06	2.19709e+06	3.20061e+06	2.16871e+06	1.99524e+06	2.3229e+06	3.43809e+06	2.0685e+06	2.8478e+06	2.67184e+06	2.42306e+06	2.79278e+06	2.97349e+06	3.17871e+06	2.72168e+06	1.96328e+06	1.50319e+06	2.94131e+06	2.09628e+06	3.64638e+06
Metabolism	Biosynthesis of other secondary metabolites	ko00941	Flavonoid biosynthesis	6335	10	0.02	593.25	1.5	0.02	288.25	0.02	3.25	401.5	73	694.25	25	2.5	121	0.25	0.02	2	12.75	19.25	9.75	688	0.02	1092	2861	0.02	730.75	0.25	210	0.25	1	11	0.25	1	107	2650	3275	126	82	4	0.02	0.75	0.5	115	0.02
Metabolism	Biosynthesis of other secondary metabolites	ko00945	Stilbenoid, diarylheptanoid and gingerol biosynthesis	6335	10	0.02	593.25	1.5	0.02	288.25	0.02	3.25	401.5	73	694.25	25	2.5	121	0.25	0.02	2	12.75	19.25	9.75	688	0.02	1092	2861	0.02	730.75	0.25	210	0.25	1	11	0.25	1	107	2650	3275	126	82	4	0.02	0.75	0.5	115	0.02
Organismal Systems	Nervous system	ko04723	Retrograde endocannabinoid signaling	68	10	33	2021	46	1	2	46	2	303	79	76	68	1	7	11	151	0.02	15	30	15	22	0.02	1	2	4	100	65	50	0.02	97	5	0.02	60	3	115	11	2	307	12	68	0.02	28	58	62
Organismal Systems	Endocrine system	ko04919	Thyroid hormone signaling pathway	1518.5	61.75	0.75	435.5	31.25	21.75	43	39.5	146.5	46.5	352.25	53.25	520	438.5	13.25	62.75	640	8.75	100	9.25	61.5	136.75	169.25	515.5	14	203.25	114.75	13.75	67.5	3	61.5	1.75	284.25	99.5	289.75	58	183.5	43	138.25	324.75	70.5	39.5	296	25	4.25
Human Diseases	Immune disease	ko05322	Systemic lupus erythematosus	0.02	0.02	0.02	1	1	0.02	18	0.02	0.02	0.02	0.02	9	238	0.02	1	0.02	0.02	0.02	0.02	0.02	1	0.02	0.02	0.02	0.02	0.02	0.02	0.02	0.02	0.02	0.02	4	0.02	1	2	0.02	6	0.02	0.02	1	0.02	0.02	0.02	0.02	0.02
Human Diseases	Infectious disease: parasitic	ko05146	Amoebiasis	47439.7	47202.9	44294.8	62057.4	106131	31534	29419.9	66195.6	40527.1	79718	58952.5	45550.5	43898.7	69790.6	47961.5	28469.3	44264.1	9221.02	54076.9	89099.2	25685	30870.4	25579	18855.8	64490.1	53070.2	47015.1	55583.8	71148.8	41442.9	59887.8	38256.5	26844.8	47611.4	44494	51387.3	51833.6	33111.5	56081.7	30036.3	38857.2	29845.5	68292.2	41189.2	55938.5
Cellular Processes	Transport and catabolism	ko04144	Endocytosis	230.46	371.6	1930.8	205.26	2543.06	504.34	3472.34	3466.11	154.66	1419.06	190.26	3347.8	1824.54	151.51	2025.73	76.4	206.26	4745.34	1374.14	4182.8	2313.13	111.46	15.34	51.06	2097.4	4365.94	1806.4	1414.8	979.6	175.66	720.4	67.86	4310.64	6403.3	3306.19	2496	7239	203	223.06	940.07	30.94	7330.94	6071.66	20.94	498.4
Environmental Information Processing	Signal transduction	ko04068	FoxO signaling pathway	42689.5	58471.4	35864	24152.5	29797.1	6129.32	53721.7	25350.6	28081.9	41000.9	48009.7	44782.2	63650.7	38011.8	48724.3	28897.9	26567	15817.6	43849.3	29881.2	46982.5	23659.8	28411.2	4704.83	35946.3	38845	65553	17045.3	8502.74	25993	26070	37718.9	66261.6	33018.1	31765.5	15913.9	66102.8	42380.2	38600.6	33017.7	31028.1	34680.5	34069.6	30370.3	21230.7
Human Diseases	Infectious disease: bacterial	ko05150	Staphylococcus aureus infection	10763.8	10500.4	22552	9360.24	14899.6	52982.6	18918.7	180044	3552.42	9759.61	11894.1	33131.7	12598.9	3728.72	33262.1	1659.3	5011.15	88789	86647.7	28774.2	25862	8619.75	1465.04	96444.1	10388.2	29460.5	21628.3	5239.43	182670	3534.15	5991.95	42618.7	51372.1	43821.3	21012.2	18324.7	63838.5	21820.4	10935.8	19507.3	3355.65	88788.7	98884	7373.45	11984.2
Metabolism	Xenobiotics biodegradation and metabolism	ko00626	Naphthalene degradation	56766.9	100283	75103.5	85262.7	144952	48209	46037.3	149022	66313.8	109967	84922.7	65379.2	80529.8	110979	82641	40355.7	63281.5	22208.2	89740.6	95716.4	70363.5	45972.2	48774.9	23657.7	96947.6	88542.8	77510.5	67477.3	178187	63066.1	71197.2	76613	63011.1	79376.8	64156.8	65733	104901	75200.7	84524.8	58139	60505.4	49682.6	124196	54395.4	89762.1
Cellular Processes	Cell growth and death	ko04215	Apoptosis - multiple species	519	435	545	37	0.02	11	156	0.02	1	218	231	562	10	4	195	305	22	22	3	8	33	116	80	162	831	0.02	0.02	62	79	484	35	127	0.02	749	2	419	8	1010	47	706	553	7	0.02	48	0.02
Human Diseases	Cancer: specific types	ko05210	Colorectal cancer	519	435	545	37	0.02	11	156	0.02	1	218	231	562	10	4	195	305	22	22	3	8	33	116	80	162	831	0.02	0.02	62	79	484	35	127	0.02	749	2	419	8	1010	47	706	553	7	0.02	48	0.02
Human Diseases	Infectious disease: viral	ko05169	Epstein-Barr virus infection	519	435	545	37	0.02	11	156	0.02	1	218	231	562	10	4	195	305	22	22	3	8	33	116	80	162	831	0.02	0.02	62	79	484	35	127	0.02	749	2	419	8	1010	47	706	553	7	0.02	48	0.02
Human Diseases	Infectious disease: viral	ko05161	Hepatitis B	519	435	545	37	0.02	11	156	0.02	1	218	231	562	10	4	195	305	22	22	3	8	33	116	80	162	831	0.02	0.02	62	79	484	35	127	0.02	749	2	419	8	1010	47	706	553	7	0.02	48	0.02
Human Diseases	Infectious disease: viral	ko05160	Hepatitis C	519	435	545	37	0.02	11	156	0.02	1	218	231	562	10	4	195	305	22	22	3	8	33	116	80	162	831	0.02	0.02	62	79	484	35	127	0.02	749	2	419	8	1010	47	706	553	7	0.02	48	0.02
Human Diseases	Infectious disease: viral	ko05163	Human cytomegalovirus infection	519	435	545	37	0.02	11	156	0.02	1	218	231	562	10	4	195	305	22	22	3	8	33	116	80	162	831	0.02	0.02	62	79	484	35	127	0.02	749	2	419	8	1010	47	706	553	7	0.02	48	0.02
Human Diseases	Infectious disease: viral	ko05170	Human immunodeficiency virus 1 infection	519	435	545	37	0.02	11	156	0.02	1	218	231	562	10	4	195	305	22	22	3	8	33	116	80	162	831	0.02	0.02	62	79	484	35	127	0.02	749	2	419	8	1010	47	706	553	7	0.02	48	0.02
Human Diseases	Infectious disease: viral	ko05164	Influenza A	519	435	545	37	0.02	11	156	0.02	1	218	231	562	10	4	195	305	22	22	3	8	33	116	80	162	831	0.02	0.02	62	79	484	35	127	0.02	749	2	419	8	1010	47	706	553	7	0.02	48	0.02
Human Diseases	Infectious disease: viral	ko05167	Kaposi sarcoma-associated herpesvirus infection	519	435	545	37	0.02	11	156	0.02	1	218	231	562	10	4	195	305	22	22	3	8	33	116	80	162	831	0.02	0.02	62	79	484	35	127	0.02	749	2	419	8	1010	47	706	553	7	0.02	48	0.02
Human Diseases	Infectious disease: viral	ko05162	Measles	519	435	545	37	0.02	11	156	0.02	1	218	231	562	10	4	195	305	22	22	3	8	33	116	80	162	831	0.02	0.02	62	79	484	35	127	0.02	749	2	419	8	1010	47	706	553	7	0.02	48	0.02
Human Diseases	Cancer: specific types	ko05222	Small cell lung cancer	519	435	545	37	0.02	11	156	0.02	1	218	231	562	10	4	195	305	22	22	3	8	33	116	80	162	831	0.02	0.02	62	79	484	35	127	0.02	749	2	419	8	1010	47	706	553	7	0.02	48	0.02
Human Diseases	Infectious disease: parasitic	ko05145	Toxoplasmosis	519	435	545	37	0.02	11	156	0.02	1	218	231	562	10	4	195	305	22	22	3	8	33	116	80	162	831	0.02	0.02	62	79	484	35	127	0.02	749	2	419	8	1010	47	706	553	7	0.02	48	0.02
Human Diseases	Cardiovascular disease	ko05416	Viral myocarditis	519	435	545	37	0.02	11	156	0.02	1	218	231	562	10	4	195	305	22	22	3	8	33	116	80	162	831	0.02	0.02	62	79	484	35	127	0.02	749	2	419	8	1010	47	706	553	7	0.02	48	0.02
Cellular Processes	Cell growth and death	ko04115	p53 signaling pathway	519	435	545	37	0.02	11	156	0.02	1	218	231	562	10	4	195	305	22	22	3	8	33	116	80	162	831	0.02	0.02	62	79	484	35	127	0.02	749	2	419	8	1010	47	706	553	7	0.02	48	0.02
Human Diseases	Immune disease	ko05340	Primary immunodeficiency	80962.6	37872.3	50095	80834.2	75217.1	76302.4	34529.1	69535.9	68488.9	83590.2	62442.8	69335.4	86530	77830.8	81894.3	46901.8	56951	76449.3	58476.5	64800.3	63023	75200.8	53677.5	103886	70792	51829.3	37691.3	86257.8	75073.6	41473.4	57023.6	70306	50193.7	58203.8	62809.8	67171.7	92320.4	96160.2	69797.9	78049.8	40416.1	41624.4	53854.4	53590.3	100588
Organismal Systems	Excretory system	ko04964	Proximal tubule bicarbonate reclamation	45075.9	44291.2	30868.9	21441.8	27794.7	4908.95	34444.1	16252.7	19616.8	39615.6	45686	21848.6	60783.4	37279.5	46759.6	22757.3	21844.6	13487	25507	15282.2	8533.31	21456	22456.2	5724.96	33492.3	31049.1	42281.7	14814.9	6104.86	23227.7	13127.7	50035.1	40268.4	24796.7	27989	13543.5	29723.9	20587.9	28659.9	22242.9	22958.4	12083.1	44081.1	27325.9	23032.8
Metabolism	Glycan biosynthesis and metabolism	ko00571	Lipoarabinomannan (LAM) biosynthesis	56	4041.5	1072	517	4145.5	88	773.5	731	93	303.5	249.5	1411.5	975	363.5	857.5	835.5	318.5	1353.5	3066.5	3095	258	623.5	34	163	1118.5	459.5	469.5	244	577	658.5	334	79.5	717	1565.5	2022.5	506	2838.5	682	185	321.5	546	1031	635.5	167	308
Human Diseases	Infectious disease: bacterial	ko05132	Salmonella infection	368321	295189	317935	369009	410997	299362	221625	300262	311737	441563	388665	334541	358484	394675	398959	249129	303668	222732	228718	368190	263709	399286	263815	358613	416875	314796	250879	403012	236359	209756	321000	295574	209964	309477	320198	312609	342966	398142	372492	336862	266530	118923	291445	271330	419494
Genetic Information Processing	Transcription	ko03040	Spliceosome	6.8	0.02	5.8	13.2	3	209	6473	691.17	11	125	0.02	350	24	26	5	46.2	0.02	1	2120.5	782	24	3.17	10.87	0.02	6.7	7	463	25	0.02	0.02	444	219.2	118	93	607	48	2583	2.2	7.4	45	9.87	23	94	0.02	5
Human Diseases	Substance dependence	ko05034	Alcoholism	1	9	11	5	5	1	4	2	2	3	4	9	9	4	3	2	2	6	6	3	0.02	1	1	6	19	10	1	5	1	4	5	0.02	8	2	3	2	7	1	8	0.02	1	8	6	4	5
Human Diseases	Substance dependence	ko05031	Amphetamine addiction	1	9	11	5	5	1	4	2	2	3	4	9	9	4	3	2	2	6	6	3	0.02	1	1	6	19	10	1	5	1	4	5	0.02	8	2	3	2	7	1	8	0.02	1	8	6	4	5
Human Diseases	Substance dependence	ko05030	Cocaine addiction	1	9	11	5	5	1	4	2	2	3	4	9	9	4	3	2	2	6	6	3	0.02	1	1	6	19	10	1	5	1	4	5	0.02	8	2	3	2	7	1	8	0.02	1	8	6	4	5
Organismal Systems	Nervous system	ko04728	Dopaminergic synapse	1	9	11	5	5	1	4	2	2	3	4	9	9	4	3	2	2	6	6	3	0.02	1	1	6	19	10	1	5	1	4	5	0.02	8	2	3	2	7	1	8	0.02	1	8	6	4	5
Organismal Systems	Nervous system	ko04726	Serotonergic synapse	1	9	11	5	5	1	4	2	2	3	4	9	9	4	3	2	2	6	6	3	0.02	1	1	6	19	10	1	5	1	4	5	0.02	8	2	3	2	7	1	8	0.02	1	8	6	4	5
