# Supplementary material for: The relationship between the number of stenotic coronary arteries and the gut microbiome in coronary heart disease patients
Source: Front Cell Infect Microbiol. 2022 Aug 26;12:903828. doi: 10.3389/fcimb.2022.903828 (PMC9458979; doi:10.3389/fcimb.2022.903828)
Supplement: Supplementary file 7 [file Table_3.xlsx]

## Sheet: Sheet1
group	sample_name	age(years)	sex	Smoking history	Hypertension history	Diabetes history	BNP	EF	LVDd	LVDs	LA	IVS	RV	TC(mmol/L)	TG(mmol/L)	HDL(mmol/L)	LDL(mmol/L)	BMI(kg/㎡)	ALT(U/L)	AST(U/L)	TP(g/L)	ALB(g/L)	TBil(umol/L)	TBA(umol/L)	UA(umol/L)	Crea(umol/L)	GFR(ml/min)	WBC（10^9/L）	NEU（10^9/L）	LYM（10^9/L）	MONO（10^9/L）	EOS（10^9/L）	BASO（10^9/L）	NEU-R(%)	RBC（10^12/L）	HB（g/L)	HCT	PLT（10^9/L）	HbA1c（%）
C	C1	54	male				100	54	47	28	29	9	20	5.53	0.82	1.48	3.84	21.9	19.2	23.4	65.4	42.9	14.6	2	390.2	61.1	109.5	3.28	1.63	1.27	0.3	0.07	0.02	49.8	4.09	125	0.39	185	5.06
	C2	67	female		√		100	60	44	28	34	10	20	4.36	0.74	1.28	2.98	23.3	10.7	19.9	83.9	46.4	11.9	8.9	273.2	62.2	89.1	6.96	4.16	1.59	0.4	0.78	0.03	59.8	4.83	136	0.43	194	7.8
	C3	64	male	√		√	334	66	56	33	43	10	20	4.13	0.53	1.27	2.79	21.5	30.9	29.1	59.2	39.9	11.7	5.3	380	57.7	104.5	3.77	2.17	1.22	0.2	0.15	0.03	57.6	3.76	116	0.36	163	5.09
	C4	59	male				100	71	52	29	30	8	22	3.87	0.83	1.5	2.06	25	13.2	15	71.8	45.8	20.4	10.7	380	73.9	97.8	6.21	4.16	1.48	0.35	0.19	0.04	67	4.75	140	0.43	201	4.45
	C5	61	female		√	√	2062	55	62	45	36	10	25	3.31	1.13	1.03	1.69	25	24.5	17.2	73.7	46.3	13.3	4.7	203.3	42.2	106.1	7.39	6.33	0.81	0.23	0.01	0.01	85.7	4.3	122	0.39	344	7.3
	C6	74	female			√	254	65	43	28	26	8	18	5.37	1.12	1.69	3.31	28.8	15	23.5	79.9	47.7	5.7	3.9	294.2	73.3	69.6	7.16	5.23	1.45	0.39	0.06	0.04	73	4.41	125	0.39	235	5
	C7	72	male	√		√	100	47	52	33	25	12	20	4.48	1.34	1.18	3	18.5	13.7	23.4	68.6	41.2	12.3	5.8	368.2	99	66.9	7.21	2.83	3.6	0.52	0.26	0	39.3	5.01	150	0.47	190	5.1
	C8	55	male	√			3687	36	59	49	38	11	22	5.48	0.56	1.66	3.83	20.7	40.9	34	71.8	42.5	12.4	2.4	396.7	70.5	102.5	7.57	5.74	1.46	0.34	0.02	0.01	75.81	4.46	140	0.42	266	4.56
	C9	48	female		√		100	55	47	34	41	12	24	7.08	1.93	0.94	5.61	20.9	56.9	39	74.4	48	18.3	8.7	594.1	52.6	108.1	9.07	6.46	1.71	0.56	0.32	0.03	71.2	5.11	151	0.45	310	59
MV	MV1	63	male	√		√	6273	68	43	30	38	14	24	8.86	1	0.96	7.32	26.1	37.5	162.5	72.7	43.4	17.1	7.1	422.4	68.8	97.9	9.77	8.59	1.09	0.06	0.01	0.02	87.9	5.58	168	0.51	178	5.5
	MV2	51	male	√			100	62	47	30	31	11	20	7.88	1.4	1.09	6.09	20.8	24.1	18.8	75.5	46.5	13.5	0.9	298.5	61.3	111.7	9.55	5.78	2.83	0.78	0.13	0.03	60.5	4.26	139	0.42	259	5.36
	MV3	38	male	√			2903	62	53	35	44	10	21	7.55	0.92	0.75	7.49	22	23.3	28.9	53.5	37.8	13.3	5.7	340.8	65.7	118.9	10.98	7.54	2.39	0.91	0.05	0.08	68.7	4.62	149	0.45	211	5.11
	MV4	65	female			√	3184	58	44	30	25	10	21	7.33	1.28	1.3	5.52	22	16.3	233.7	68.6	39	16.9	0.4	246.1	44	101.8	10.65	9.95	0.46	0.22	0	0.02	93.4	3.18	104	0.32	163	5.69
	MV5	54	male				226	51	53	39	40	11	20	6.15	1.93	0.99	4.84	25.2	53.2	280.2	70.3	44.1	15.4	2	402.9	51.1	117.9	12.61	10.55	1.36	0.59	0.06	0.04	83.7	4.63	138	0.42	254	5.9
	MV6	48	male				2030	52	53	39	34	11	22	5.96	1.75	1	4.99	22.9	74.8	479	63.9	38.1	18.6	1.6	302.7	73.7	105.8	13.16	10.28	2.25	0.62	0	0.01	78.1	4.85	158	0.47	216	5.85
	MV7	64	male	√			1038	70	47	27	36	12	23	5.8	1.24	1.06	5.06	20.9	13.4	24.7	61.9	36.8	9.5	8.5	528.6	80.6	90.8	8.86	4.97	2.02	1.21	0.51	0.14	56.1	4.55	139	0.43	362	5.74
	MV8	51	female			√	105	70	47	28	28	12	19	5.12	2.14	1.02	3.51	23.1	18.4	13.5	65.8	40.3	10.6	2	418.3	62	100.2	7.06	4.28	2.4	0.3	0.05	0.03	63.2	5.02	145	0.43	217	4.68
	MV9	61	male	√		√	199	62	42	28	29	10	20	4.93	0.76	1.65	2.88	20.2	17.5	68.5	69.9	44.9	4.9	5.7	358.2	75.3	95.7	8.48	7.73	0.6	0.14	0	0.02	91.1	3.87	127	0.38	289	11.05
	MV10	77	female				4376	60	44	0.3	24	11	20	4.9	0.94	1.33	3.64	19.7	32.3	48.3	67.3	34.8	27.1	2.9	368.9	76	93.3	12.13	10.04	1.5	0.51	0.02	0.05	67	4.11	119	0.37	200	5.63
	MV11	52	female			√	288.4	59	40	0.24	27	10	21	4.74	3.09	1.23	2.94	28.6	17	16.2	78.2	47.6	10.6	2.6	334	48.2	108.9	7.26	4.19	2.47	0.36	0.23	0.01	65.8	4.31	131	0.4	222	5.12
	MV12	64	male			√	100	68	45	0.28	33	10	19	4.71	2.42	0.88	3.37	27.4	12.1	11.7	74.5	43	6.4	3.7	318.7	77.4	93.3	6.11	3.01	2.6	0.36	0.11	0.02	47.9	4.61	138	0.41	230	4.59
	MV13	61	male			√	363	68	45	28	31	12	20	4.67	1.44	1.12	3.35	21.3	42.4	30.1	71.4	42	21.6	3.6	441.6	93.7	76.8	7.21	5.75	0.72	0.3	0.37	0.07	79.7	4.57	134	0.42	107	5.69
	MVDM1	58	female		√		100	62	45	30	30	10	19	5.92	3.97	1.06	4.21	20.4	45.7	30.5	76.9	50.8	9.8	2	199.8	40.9	110.2	7.7	5.74	1.57	0.23	0.12	0.05	74.5	4.7	140	0.42	282	8.9
	MVDM2	77	female		√	√	3840	62	47	31	32	11	22	5.87	2.08	1.27	4.68	26.2	47.5	64.7	66.5	42.1	17.7	3.9	318.6	51.3	89.5	7.37	4.53	2.23	0.43	0.14	0.04	61.4	4.51	139	0.41	227	6.5
	MVDM3	69	female		√	√	100	61	47	32	36	11	22	5.68	2.07	1.22	4.02	26.3	73.1	70.2	76.1	44.6	4.5	10	365.5	56.6	91.7	7.5	4.74	2.29	0.32	0.12	0.04	63.2	4.62	138	0.42	125	6.9
	MVDM4	55	male	√	√		1980	46	55	40	36	40	20	5.35	0.8	0.99	4.46	22.1	19.5	20.3	74.9	47.3	20.9	2.8	455.5	78.3	98.2	4.83	2.44	1.69	0.33	0.33	0.04	50.5	4.77	141	0.42	210	6.98
	MVDM5	54	female		√	√	575	62	46	31	28	11	17	5.27	5.3	1.15	2.65	22.3	20.8	61.1	76	42.9	9.9	0.9	476.8	62.2	98.2	9.76	7.22	2.01	0.38	0.12	0.03	74	4.31	130	0.39	203	7.61
	MVDM6	78	female		√	√	100	66	45	29	30	12	22	5.14	2.39	1.04	3.11	28.3	26.4	23.8	69	43.3	9	2.6	454.4	96	49.2	6.69	4.4	1.47	0.54	0.25	0.05	65.7	4.42	134	0.4	240	8.2
	MVDM7	74	male	√	√		7856	63	50	32	33	11	22	4.25	2.5	1.04	2.11	22.8	94.7	326.2	68.4	43.1	16.7	11	525.1	113	56.2	15.59	14.02	1.09	0.42	0.05	0.02	89.9	4.32	144	0.43	155	5.1
	MVDM8	59	male	√	√		357	53	45	30	28	10	20	3.63	1.79	1.12	1.98	17.1	27.3	17.2	64.2	45.6	6.1	2.6	168.9	64.2	103.6	5.07	3.94	0.6	0.27	0.22	0.03	77.7	3.83	95	0.31	179	6.8
	MVDM9	49	male	√	√		100	65	45	30	26	10	22	3.62	1.49	1.06	2.15	22.5	49.2	66.5	73.1	43.2	26.7	38.1	160.6	66.8	110.1	15.45	13.58	0.99	0.85	0.02	0.02	69.6	4.23	137	0.41	179	6.2
	MVDM10	69	male	√	√		100	66	50	33	34	11	24	3.6	3.17	0.81	2.27	23.9	22.9	104.7	56.8	34.7	10	8.6	319	59.2	100.5	8.33	5.55	2.12	0.44	0.21	0.02	66.6	4.76	132	0.4	205	14.4
	MVDM11	58	male	√	√	√	100	62	54	36	37	10	24	3.52	2.92	0.76	1.82	29.4	18.5	20	72.1	48.9	5.5	5.2	328.3	66.4	102.9	5.68	3.05	2.22	0.23	0.15	0.03	53.7	4.37	133	0.41	152	7.2
	MVDM12	81	male	√	√	√	864	64	44	26	33	12	20	3.51	1.68	0.78	2.4	20.8	24.7	29	64.1	40.9	9.3	3.7	358.6	85.8	74.2	7.71	5.13	2.02	0.39	0.14	0.03	66.5	4.02	131	0.39	154	7.1
SV	SV1	64	male	√			100	64	38	24	28	10	18	6.29	1.19	1.27	4.5	19.3	28.9	26.7	78.4	48.4	9.2	12.1	337.1	57	105	5.27	3.6	1.29	0.31	0.06	0.02	68.4	4.62	138	0.42	164	4.93
	SV2	43	male	√			2260	48	43	29	26	10	22	4.96	4.08	0.79	3.52	26.7	40.3	30.8	67.6	44.1	9.7	8	545	91.9	89.1	7.43	5.34	1.63	0.33	0	0.01	71.9	5.61	160	0.48	205	5.54
	SV3	53	male	√			100	56	52	37	34	13	23	4.78	2.47	1.19	3.06	23.5	48.1	115.9	66.3	44.1	8.9	3.2	376.5	50.1	119.6	14.31	12.85	1.09	0.29	0.03	0.06	89.8	4.78	148	0.43	212	5.64
	SV4	43	male	√			100	65	50	30	28	10	20	4.68	1.92	1.06	3.1	25.7	27.4	20.2	73.2	49	13	2.8	315.1	69.5	112.2	7.06	4.43	2.08	0.44	0.09	0.02	62.7	4.57	147	0.46	298	5.38
	SV5	68	female		√	√	154	66	40	26	30	11	19	4.43	1.92	1.18	2.63	27.6	9.7	14.8	59.6	38.8	12.9	4.3	345	54.2	93	7.09	5.03	1.5	0.43	0.1	0.03	79.8	3.63	118	0.37	134	6.2
	SV6	68	male	√		√	100	61	47	30	32	11	21	4.33	0.66	1.29	2.96	24.2	16	21.3	59.3	38.2	12.1	1.9	408.3	70.9	93.3	5.73	4.22	1.17	0.29	0.03	0.01	73.6	4.34	136	0.41	160	5.82
	SV7	54	male	√		√	100	58	41	26	29	11	21	4.03	3.72	0.84	1.98	26.4	43.6	24.5	68.5	24.6	12.3	5.1	414.5	63.7	107.6	7.96	5.01	2.29	0.4	0.21	0.05	62.9	5.16	173	0.49	170	5.34
	SV8	54	male	√	√		100	57	51	36	28	10	22	3.55	1.35	1.13	2.11	27.5	18	13.9	73.9	47.6	14.6	0.7	317.1	70.3	103.3	6.09	4.16	1.51	0.29	0.1	0.03	68.3	4.69	146	0.44	282	10.3
	SV9	74	female		√	√	100	74	34	20	25	10	22	2.57	0.9	1.13	1.12	17.5	15.9	16.8	64.7	42.9	8.9	4.7	328.4	76.3	66.3	11.65	9.1	1.21	1.32	0.01	0.01	78.1	4.21	125	0.36	323	6.5
	SV10	49	male	√		√	100	66	44	29	27	10	21	4.09	5.55	1.15	1.93	20.4	31	21.7	78.1	49.8	12.1	3.9	301.9	72.4	105.8	6.15	4.11	1.72	0.28	0.02	0.02	66.9	6.08	148	0.45	245	5.84
	SV11	76	male	√		√	100	66	45	28	34	12	20	5.02	1.81	0.94	3.52	26	14.1	22.5	63.7	41.8	17.6	3.9	391.2	74	86.7	5.49	3.41	1.42	0.46	0.19	0.02	62.1	4.57	150	0.45	101	5.03
